# Supplementary material for: Barrettides: A Peptide Family Specifically Produced by the Deep-Sea Sponge Geodia barretti
Source: J Nat Prod. 2021 Dec 7;84(12):3138–46. doi: 10.1021/acs.jnatprod.1c00938 (PMC8713285; doi:10.1021/acs.jnatprod.1c00938)
Supplement: Supplementary file 2 — np1c00938_si_002.xlsx [file np1c00938_si_002.xlsx]

## Sheet: Table_S1
data category	Genbank Bioproject	Data_identifier	Reference	Species	Class	Order	Family	file name
transcriptome	Riesgo Lab unpubl.	Riesgo Lab unpubl.	Riesgo Lab unpubl.	Agelas schmidti	Demospongiae	Agelasida	Agelasidae	Agelas_schmidti.Trinity.fasta
transcriptome	PRJNA275921			Amphimedon queenslandica	Demospongiae	Haplosclerida	Niphatidae	Amphimenodon_queenslandica.fasta
transcriptome	PRJNA225584	SRR1068281	Ludeman DA, Farrar N, Riesgo A, Paps J, Leys SP. Evolutionary origins of sensation in metazoans: functional evidence for a new sensory organ in sponges. BMC Evol Biol. 2014 Jan 13;14:3. doi: 10.1186/1471-2148-14-3. PMID: 24410880; PMCID: PMC3890488.	Aphrocallistes vastus	Hexactinellida	Sceptrulophora	Aphorcallistidae	Aphrocallistes_vastus_Trinity.fasta
transcriptome	PRJEB41620		Bioactivity screening and gene-trait matching of sponge-associated bacteria. This dataset includes raw sequencing reads, draft genome assemblies and 16S rRNA gene sequences of bacteria isolated from different marine sponge species.	Aplysina aerophoba	Demospongiae	Verongiida	Aplysinidae	Aplysina_aerophoba.Trinity.fasta
transcriptome	PRJNA431612	SRR6667234	Nathan J Kenny, Bruna Plese, Ana Riesgo, Valeria B Itskovich. Symbiosis, Selection, and Novelty: Freshwater Adaptation in the Unique Sponges of Lake Baikal. Molecular Biology and Evolution, Volume 36, Issue 11, November 2019, Pages 2462–2480, https://doi.org/10.1093/molbev/msz151	Baikalospongia bacillifera	Demospongiae	Spongillida	Lubomirskiidae	Baikalospongia_bac_A2_trinity.fa
transcriptome	PRJNA225590	(data not public)	Riesgo A, Farrar N, Windsor PJ, Giribet G, Leys SP. The analysis of eight transcriptomes from all poriferan classes reveals surprising genetic complexity in sponges. Mol Biol Evol. 2014;31(5):1102–20.	Chondrilla caribensis	Demospongiae	Chondrillida	Chondrillidae	Chondrilla_caribensis_trinity.fasta
transcriptome	Riesgo Lab unpubl.	Riesgo Lab unpubl.	Riesgo Lab unpubl.	Chondrocladia roberballardi	Demospongiae	Poecilosclerida	Cladorhizidae	Chondrocladia_robeballardi.Trinity.fasta
transcriptome	PRJNA316185	SRX1719631	Simion P et al., A Large and Consistent Phylogenomic Dataset Supports Sponges as the Sister Group to All Other Animals. Curr Biol. 2017 Apr 3;27(7):958-967. doi: 10.1016/j.cub.2017.02.031. Epub 2017 Mar 16. PMID: 28318975.	Clathrina coriacea	Calcarea	Clathrinida	Chalinidae	Clathrina_coriacea.Trinity.fasta
transcriptome	PRJNA214560	SRR1391011	Riesgo A, Peterson K, Richardson C, Heist T, Strehlow B, McCauley M, Cotman C, Hill M, Hill A. Transcriptomic analysis of differential host gene expression upon uptake of symbionts: a case study with Symbiodinium and the major bioeroding sponge Cliona varians. BMC Genomics. 2014 May 16;15(1):376. doi: 10.1186/1471-2164-15-376. PMID: 24885832; PMCID: PMC4144087.	Cliona varians	Demospongiae	Clionaida	Clionaidae	Cliona_varians_Trinity.fasta
transcriptome	PRJNA162903	(SRR504694, SRR499820, SRR499817)	Ludeman DA, Farrar N, Riesgo A, Paps J, Leys SP. Evolutionary origins of sensation in metazoans: functional evidence for a new sensory organ in sponges. BMC Evol Biol. 2014 Jan 13;14:3. doi: 10.1186/1471-2148-14-3. PMID: 24410880; PMCID: PMC3890488.	Corticium candelabrum	Homoscleromorpha	Homosclerophorida	Plakinidae	Corticum_candelabrum_Trinity.fasta
transcriptome	Riesgo Lab unpubl.	Riesgo Lab unpubl.	Riesgo Lab unpubl.	Crambe crambe	Demospongiae	Poecilosclerida	Crambeidae	Crambe_crambe.Trinity.fasta
transcriptome	Riesgo Lab unpubl.	Riesgo Lab unpubl.	Riesgo Lab unpubl.	Craniella cranium	Demospongiae	Tetractinellida	Tetillidae	Craniella_infrequens.Trinity.fasta
transcriptome	PRJNA182019	(SRR499817, SRR499820, SRR504694)	Ludeman DA, Farrar N, Riesgo A, Paps J, Leys SP. Evolutionary origins of sensation in metazoans: functional evidence for a new sensory organ in sponges. BMC Evol Biol. 2014 Jan 13;14:3. doi: 10.1186/1471-2148-14-3. PMID: 24410880; PMCID: PMC3890488.	Crella elegans	Demospongiae	Poecilosclerida	Crellidae	Crella_elegans.fasta
transcriptome		https://datadryad.org/stash/dataset/doi:10.5061/dryad.7717q	Díez-Vives C, Moitinho-Silva L, Nielsen S, Reynolds D, Thomas T. Expression of eukaryotic-like protein in the microbiome of sponges. Mol Ecol. 2017 Mar;26(5):1432-1451. doi: 10.1111/mec.14003. Epub 2017 Jan 27. PMID: 28036141.	Cymbastela concentrica	Demospongiae	Poecilosclerida	Crellidae	Cymbastella_concentrica_Euk_184053.fasta
transcriptome	PRJNA576458	SRR10246250		Cymbaxinella damicornis	Demospongiae			Cymbaxinella_damicornis_combined.fa
transcriptome	PRJNA531366		Carlos Leiva, Sergi Taboada, Nathan J. Kenny, David Combosch, Gonzalo Giribet, Thibaut Jombart, Ana Riesgo. Population substructure and signals of divergent adaptive selection despite admixture in the sponge Dendrilla antarctica from shallow waters surrounding the Antarctic Peninsula. Molecular Ecology 28:13 3151-3170, 2019. https://doi.org/10.1111/mec.15135	Dendrilla antarctica	Demospongiae	Dendroceratida	Darwinellidae	Dendrilla_antarctica_Reference_combined_trinity_long.fasta
transcriptome	Riesgo Lab unpubl.	Riesgo Lab unpubl.	Riesgo Lab unpubl.	Ephydatia fluviatilis	Demospongiae	Spongillida	Spongillidae	Ephydatia_fluvialitis_Trinity.fa
transcriptome		https://era.library.ualberta.ca/items/6139a88f-895d-44a7-bd0d-e22d455d2785	Sally Leys data publication DOI:https://doi.org/10.7939/R3794177K	Eunapius fragilis	Demospongiae	Spongillida	Spongillidae	Eunapius_fragilis_Trinity.fa
transcriptome	PRJNA603347			Geodia barretti	Demospongiae	Tetractinellida	Geodiidae	Geodia_barretti/good_trancripts/good.Trinity_Gb_ROV6_3.Trinity.fasta
transcriptome	PRJNA603347			Geodia barretti	Demospongiae	Tetractinellida	Geodiidae	Geodia_barretti/good_trancripts/good.Trinity_Gb_trawl_5.Trinity.fasta
transcriptome	PRJNA603347			Geodia barretti	Demospongiae	Tetractinellida	Geodiidae	Geodia_barretti/good_trancripts/good.Trinity_Gb_trawl_6.Trinity.fasta
transcriptome	PRJNA603347			Geodia barretti	Demospongiae	Tetractinellida	Geodiidae	Geodia_barretti/good_trancripts/good.Trinity_Gb_trawl_8.Trinity.fasta
transcriptome				Geodia barretti	Demospongiae	Tetractinellida	Geodiidae	Geodia_barretti/good_trancripts/good.Trinity_Gb01_KS.fasta
transcriptome				Geodia barretti	Demospongiae	Tetractinellida	Geodiidae	Geodia_barretti/good_trancripts/good.Trinity_Gb02_KS.fasta
transcriptome				Geodia barretti	Demospongiae	Tetractinellida	Geodiidae	Geodia_barretti/good_trancripts/good.Trinity_Gb03_KS.fasta
transcriptome	PRJNA576458	SRR10246246		Geodia atlantica	Demospongiae	Tetractinellida	Geodiidae	Geodia_atlantica_Trinity_v1.fasta
transcriptome	PRJNA603347			Geodia hentscheli	Demospongiae	Tetractinellida	Geodiidae	Geodia_hentscheli_Trinity_v1.fasta
transcriptome	PRJNA603347			Geodia macandrewi	Demospongiae	Tetractinellida	Geodiidae	Geodia_macandrewi.fasta
transcriptome	PRJNA603347			Geodia phlegrai	Demospongiae	Tetractinellida	Geodiidae	Geodia_phlegraei_Trinity_v1.fasta
transcriptome	PRJNA576458	SRR10246247		Halichondria panicea	Demospongiae	Suberitida	Halichondriidae	Halichondria_panicea_final_trinity.fasta
transcriptome	Riesgo Lab unpubl.	Riesgo Lab unpubl.	Riesgo Lab unpubl.	Haliclona penicillata	Demospongiae	Haplosclerida	Chalinidae	Haliclona_penicillata.Trinity.fasta
transcriptome	Riesgo Lab unpubl.	Riesgo Lab unpubl.	Riesgo Lab unpubl.	Halisarca caerulea	Demospongiae	Chondrillida	Halisarcidae	Halisarca_caerulea_REF_trinity.fasta
transcriptome		SRR10604726	Finoshin AD, Adameyko KI, Mikhailov KV, et al. Iron metabolic pathways in the processes of sponge plasticity [published correction appears in PLoS One. 2020 Mar 12;15(3):e0230634]. PLoS One. 2020;15(2):e0228722. Published 2020 Feb 21. doi:10.1371/journal.pone.0228722	Halisarca dujardini	Demospongiae	Chondrillida	Halisarcidae	Halisarca_dujardini.Trinity.fasta
transcriptome	PRJNA576458	SRR10246248		Homaxinella balfourensis	Demospongiae	Suberitida	Suberitidae	Homaxinella_balfourensis_combined_trinity.fa
transcriptome	PRJNA278284	SRR1916923	Nathan V. Whelan, Kevin M. Kocot, Leonid L. Moroz, and Kenneth M. Halanych. Error, signal, and the placement of Ctenophora sister to all other animals. PNAS May 5, 2015 112 (18) 5773-5778. https://doi.org/10.1073/pnas.1503453112	Hyalonema populiferum	Hexactinellida	Amphidiscosida	Hyalonematidae	Hyalonema_populiferum_TRI_1_14_NORM_seqtk.fasta
transcriptome	Riesgo Lab unpubl.	Riesgo Lab unpubl.	Riesgo Lab unpubl.	Iophon unicorne	Demospongiae	Poecilosclerida	Acarnidae	Iophon_unicorne.Trinity.fasta
transcriptome	PRJNA225586	SRR7655554	Riesgo A, Farrar N, Windsor PJ, Giribet G, Leys SP. The analysis of eight transcriptomes from all poriferan classes reveals surprising genetic complexity in sponges. Mol Biol Evol. 2014;31(5):1102–20.	Sarcotragus fasciculatus (Ircinia fasciculata)	Demospongiae	Dictyoceratida	Irciniidae	Ircinia_fasciculata_trinity.fasta
transcriptome	PRJNA415418	()	González-Aravena M, Kenny NJ, Osorio M, Font A, Riesgo A, Cárdenas CA. 2019. Warm temperatures, cool sponges: the effect of increased temperatures on the Antarctic sponge Isodictya sp. PeerJ 7:e8088 https://doi.org/10.7717/peerj.8088	Isodictya sp.	Demospongiae	Poecilosclerida	Isodictyidae	Isodictya_without_103_clean.fa
transcriptome	PRJNA278284	SRR1916957	Nathan V. Whelan, Kevin M. Kocot, Leonid L. Moroz, and Kenneth M. Halanych. Error, signal, and the placement of Ctenophora sister to all other animals. PNAS May 5, 2015 112 (18) 5773-5778. https://doi.org/10.1073/pnas.1503453112	Kirkpatrickia variolosa	Demospongiae	Poecilosclerida	Hymedesmiidae	Kirpatrickia_variolosa_TRI_1_13_NORM_seqtk.fasta
transcriptome	PRJNA278284	SRR1915755	Nathan V. Whelan, Kevin M. Kocot, Leonid L. Moroz, and Kenneth M. Halanych. Error, signal, and the placement of Ctenophora sister to all other animals. PNAS May 5, 2015 112 (18) 5773-5778. https://doi.org/10.1073/pnas.1503453112	Latrunculia apicalis	Demospongiae	Poecilosclerida	Latrunculiidae	Latrunculia_apicalis_TRI_1_13_NORM_seqtk.fasta
transcriptome	Riesgo Lab unpubl.	Riesgo Lab unpubl.	Riesgo Lab unpubl.	Leucetta giribeti	Calcarea	Clathrinida	Leucettidae	Leucetta_giribeti_transcriptomic.fasta
transcriptome	–	https://doi.org/10.5061/dryad.tn0f3	Fortunato, Sofia A. V. et al. (2015), Data from: Calcisponges have a ParaHox gene and dynamic expression of dispersed NK homeobox genes, Dryad	Leucosolenia complicata	Calcarea	Leucosolenida	Leucosoleniidae	leucosolenia.cds.fasta
transcriptome	PRJNA431612	SRR6667235	Nathan J Kenny, Bruna Plese, Ana Riesgo, Valeria B Itskovich. Symbiosis, Selection, and Novelty: Freshwater Adaptation in the Unique Sponges of Lake Baikal. Molecular Biology and Evolution, Volume 36, Issue 11, November 2019, Pages 2462–2480, https://doi.org/10.1093/molbev/msz151	Lubomirskia abietina	Demospongiae	Spongillida	Lubomirskiidae	Lubo_abietina_A10_trinity.fasta
transcriptome	PRJNA431612	SRR6667232	Nathan J Kenny, Bruna Plese, Ana Riesgo, Valeria B Itskovich. Symbiosis, Selection, and Novelty: Freshwater Adaptation in the Unique Sponges of Lake Baikal. Molecular Biology and Evolution, Volume 36, Issue 11, November 2019, Pages 2462–2480, https://doi.org/10.1093/molbev/msz151	Lubomirskia baikalensis	Demospongiae	Spongillida	Lubomirskiidae	Lubo_baikalensis_A8_trinity.fasta
transcriptome	Riesgo Lab unpubl.	Riesgo Lab unpubl.	Riesgo Lab unpubl.	Mycale laxissima	Demospongiae	Poecilosclerida	Mycalidae	Mycale_laxissima.Trinity.fasta
transcriptome	Riesgo Lab unpubl.	Riesgo Lab unpubl.	Riesgo Lab unpubl.	Myxilla asigmata	Demospongiae	Poecilosclerida	Myxillidae	Myxilla_asigmata.Trinity.fasta
transcriptome		https://doi.org/10.1371/journal.pone.0183002.s005	Alexander V. Ereskovsky, Daniel J. Richter, Dennis V. Lavrov, Klaske J. Schippers, Scott A. Nichols. Transcriptome sequencing and delimitation of sympatric Oscarella species (O. carmela and O. pearsei sp. nov) from California, USA. PLOS (2017) https://doi.org/10.1371/journal.pone.0183002	Oscarella pearsei	Homoscleromorpha	Homosclerophorida	Oscarellidae	Oscarella_pearsei_pone.0183002.s005.fasta
transcriptome		https://doi.org/10.1371/journal.pone.0183002.s006	Alexander V. Ereskovsky, Daniel J. Richter, Dennis V. Lavrov, Klaske J. Schippers, Scott A. Nichols. Transcriptome sequencing and delimitation of sympatric Oscarella species (O. carmela and O. pearsei sp. nov) from California, USA. PLOS (2017) https://doi.org/10.1371/journal.pone.0183002	Oscarella carmela	Homoscleromorpha	Homosclerophorida	Oscarellidae	Oscarella_carmela_pone.0183002.s006.fasta
transcriptome	PRJNA162901	(SRR504688, SRR504687)	Riesgo A, Farrar N, Windsor PJ, Giribet G, Leys SP. The analysis of eight transcriptomes from all poriferan classes reveals surprising genetic complexity in sponges. Mol Biol Evol. 2014;31(5):1102–20.	Petrosia ficiformis	Demospongiae	Haplosclerida	Petrosiidae	Petrosia_ficiformis_trinity.fasta
transcriptome	Riesgo Lab unpubl.	Riesgo Lab unpubl.	Riesgo Lab unpubl.	Phakellia robusta	Demospongiae	Axinellida	Axinellidae	Phakellia_robusta_Trinity_v1.fasta
transcriptome	PRJNA576458	SRR10246249		Phakellia ventilabrum	Demospongiae	Axinellida	Axinellidae	Phakellia_ventilabrum_Trinity_v1.fasta
transcriptome	PRJNA576458	SRR10246251		Poecillastra compressa	Demospongiae	Tetractinellida	Vulcanellidae	Poecillastra_compressa_Trinity_v1.fasta
transcriptome	Riesgo Lab unpubl.	Riesgo Lab unpubl.	Riesgo Lab unpubl.	Polymastia invaginata	Demospongiae	Polymastiida	Polymastiidae	Polymastia_invaginata.Trinity.fasta
transcriptome	Riesgo Lab unpubl.	Riesgo Lab unpubl.	Riesgo Lab unpubl.	Prosuberites sp.	Demospongiae	Agelasida	Hymerhabdiidae	Prosuberites_sp.Trinity.fasta
transcriptome	PRJNA225580	SRR1166532	Riesgo A, Farrar N, Windsor PJ, Giribet G, Leys SP. The analysis of eight transcriptomes from all poriferan classes reveals surprising genetic complexity in sponges. Mol Biol Evol. 2014;31(5):1102–20.	Pseudospongosorites suberitoides	Demospongiae	Suberitida	Suberitidae	Pseudospongosorites_suberitoides_trinity.fasta
transcriptome	PRJNA278284	SRR1915835	Nathan V. Whelan, Kevin M. Kocot, Leonid L. Moroz, and Kenneth M. Halanych. Error, signal, and the placement of Ctenophora sister to all other animals. PNAS May 5, 2015 112 (18) 5773-5778. https://doi.org/10.1073/pnas.1503453112	Rossella fibulata	Hexactinellida	Lyssacinosida	Rosselidae	Rossella_fibulata_TRI_1_14_NORM_seqtk.fasta
transcriptome	Riesgo Lab unpubl.	Riesgo Lab unpubl.	Riesgo Lab unpubl.	Scopalina ruetzleri	Demospongiae	Scopalinida	Scopalinidae	Scopalina_ruetzleri.Trinity.fasta
transcriptome	–	https://doi.org/10.5061/dryad.7717q	Díez-Vives C, Moitinho-Silva L, Nielsen S, Reynolds D, Thomas T. Expression of eukaryotic-like protein in the microbiome of sponges. Mol Ecol. 2017 Mar;26(5):1432-1451. doi: 10.1111/mec.14003. Epub 2017 Jan 27. PMID: 28036141.	Scopalina sp.	Demospongiae	Scopalinida	Scopalinidae	Scopalina_sp_Euk_103013.fasta
transcriptome				Spheciospongia vesparium	Demospongiae	Clionaida	Clionaidae	Spheciospongia_vesparium.Trinity.fasta
transcriptome	PRJNA475970		Manousaki, T., Koutsouveli, V., Lagnel, J. et al. A de novo transcriptome assembly for the bath sponge Spongia officinalis, adjusting for microsymbionts. BMC Res Notes 12, 813 (2019). https://doi.org/10.1186/s13104-019-4843-6	Spongia officinalis	Demospongiae	Dictyoceratida	Spongiidae	Spongia_officinalis_trinity.fa
transcriptome	PRJNA225591	SRR1168575	Riesgo A, Farrar N, Windsor PJ, Giribet G, Leys SP. The analysis of eight transcriptomes from all poriferan classes reveals surprising genetic complexity in sponges. Mol Biol Evol. 2014;31(5):1102–20.	Spongilla lacustris	Demospongiae	Spongillida	Spongillidae	Spongilla_lacustris_trinity.fasta
transcriptome	Riesgo Lab unpubl.	Riesgo Lab unpubl.	Riesgo Lab unpubl.	Stelletta normani	Demospongiae	Tetractinellida	Ancorinidae	Stelletta_normani_Trinity_v1.fasta
transcriptome	PRJNA576458	SRR10246252		Stryphnus fortis	Demospongiae	Tetractinellida	Ancorinidae	Stryphnus_fortis_Trinity_v1.fasta
transcriptome	PRJNA254402	(SRR1738063, SRR1738064, SRR1738065, SRR1738069, SRR1738070, SRR1738071) SRX826429	Ryu, T., Seridi, L., Moitinho-Silva, L. et al. Hologenome analysis of two marine sponges with different microbiomes. BMC Genomics 17, 158 (2016). https://doi.org/10.1186/s12864-016-2501-0	Stylissa carteri	Demospongiae	Scopalinida	Scopalinidae	Stylissa_carteri_genome_800.fa
transcriptome	PRJNA162899		Riesgo A, Farrar N, Windsor PJ, Giribet G, Leys SP. The analysis of eight transcriptomes from all poriferan classes reveals surprising genetic complexity in sponges. Mol Biol Evol. 2014;31(5):1102–20.	Sycon coactum	Calcarea	Leucosolenida	Sycettidae	Sycon_coactum_trinity.fasta
transcriptome	PRJNA278284	SRR1916581	Nathan V. Whelan, Kevin M. Kocot, Leonid L. Moroz, and Kenneth M. Halanych. Error, signal, and the placement of Ctenophora sister to all other animals. PNAS May 5, 2015 112 (18) 5773-5778. https://doi.org/10.1073/pnas.1503453112	Sympagella nux	Hexactinellida	Lyssacinosida	Rosselidae	Sympagella_nux_TRI_1_14_NORM.fasta
transcriptome	–	https://doi.org/10.5061/dryad.7717q	Díez-Vives C, Moitinho-Silva L, Nielsen S, Reynolds D, Thomas T. Expression of eukaryotic-like protein in the microbiome of sponges. Mol Ecol. 2017 Mar;26(5):1432-1451. doi: 10.1111/mec.14003. Epub 2017 Jan 27. PMID: 28036141.	Tedania anhelans	Demospongiae	Poecilosclerida	Tedaniidae	Tedania_anhelans_Euk_129529.fasta
transcriptome	PRJNA380886		Mills DB, Francis WR, Vargas S, Larsen M, Elemans CP, Canfield DE, Wörheide G. The last common ancestor of animals lacked the HIF pathway and respired in low-oxygen environments. Elife. 2018 Feb 6;7:e31176. doi: 10.7554/eLife.31176. PMID: 29402379; PMCID: PMC5800844.	Tethya wilhelma	Demospongiae	Tethyida	Tethyidae	Tethya_wilhelma.Trinity.fasta
transcriptome	PRJNA348408	SRR4423080	Germer J, Cerveau N and Jackson DJ (2017) The Holo-Transcriptome of a Calcified Early Branching Metazoan. Front. Mar. Sci. 4:81. doi: 10.3389/fmars.2017.00081	Vaceletia sp.	Demospongiae	Dictyoceratida	Verticillitidae	Vaceletia_sp.Trinity.fasta
transcriptome	PRJNA625930			Vazella pourtalesii	Hexactinellida	Lyssacinosida	Rosselidae	Vazella_pourtalesi_v1.Trinity.fasta
genome	Steffen et al. unpubl.	Steffen et al. unpubl.	Steffen et al. unpubl.	Geodia barretti	Demospongiae	Tetractinellida	Geodiidae	Geodia_barretti/genome/sequences_MeanPerc20_EukBoth.fasta
metatranscriptome	ERX069442		Radax et al. 2012	Geodia barretti	Demospongiae	Tetractinellida	Geodiidae

## Sheet: Table_S2
#	fasta file name	qaccver	saccver	pident	length	mismatch	gapopen	qstart	qend	sstart	send	evalue	bitscore	sseq	Barrettide	Trinity version	filtered	Sample ID
9	good.Trinity_Gb01_KS.fasta	Barrettide_A	TRINITY_DN83621_c0_g1_i2	100.000	31	0	0	1	31	163	71	1.37e-16	66.2	DVSPCFCVEDETSGAKTCVPDNCDASRGTNP	A	2.3.2	transrate	Gb01
12	good.Trinity_Gb01_KS.fasta	Barrettide_B	TRINITY_DN83621_c0_g1_i2	96.774	31	1	0	1	31	163	71	2.66e-16	65.9	DVSPCFCVEDETSGAKTCVPDNCDASRGTNP	A	2.3.2	transrate	Gb01
37	good.trinity_Gb02-rerun.Trinity.fasta	Barrettide_A	TRINITY_DN27756_c0_g1_i10	100.000	31	0	0	1	31	1774	1682	5.16e-15	67.0	DVSPCFCVEDETSGAKTCVPDNCDASRGTNP	A	2.11.0	transrate	Gb02
50	good.trinity_Gb02-rerun.Trinity.fasta	Barrettide_B	TRINITY_DN27756_c0_g1_i10	96.774	31	1	0	1	31	1774	1682	1.03e-14	66.2	DVSPCFCVEDETSGAKTCVPDNCDASRGTNP	A	2.11.0	transrate	Gb02
35	good.trinity_Gb02-rerun.Trinity.fasta	Barrettide_A	TRINITY_DN27756_c0_g1_i13	100.000	31	0	0	1	31	2171	2079	5.14e-15	67.0	DVSPCFCVEDETSGAKTCVPDNCDASRGTNP	A	2.11.0	transrate	Gb02
48	good.trinity_Gb02-rerun.Trinity.fasta	Barrettide_B	TRINITY_DN27756_c0_g1_i13	96.774	31	1	0	1	31	2171	2079	1.03e-14	66.2	DVSPCFCVEDETSGAKTCVPDNCDASRGTNP	A	2.11.0	transrate	Gb02
39	good.trinity_Gb02-rerun.Trinity.fasta	Barrettide_A	TRINITY_DN27756_c0_g1_i18	100.000	31	0	0	1	31	2171	2079	3.28e-14	64.7	DVSPCFCVEDETSGAKTCVPDNCDASRGTNP	A	2.11.0	transrate	Gb02
52	good.trinity_Gb02-rerun.Trinity.fasta	Barrettide_B	TRINITY_DN27756_c0_g1_i18	96.774	31	1	0	1	31	2171	2079	6.07e-14	63.9	DVSPCFCVEDETSGAKTCVPDNCDASRGTNP	A	2.11.0	transrate	Gb02
61	good.Trinity_Gb02_KS.fasta	Barrettide_A	TRINITY_DN87618_c0_g1_i6	100.000	31	0	0	1	31	683	775	5.23e-15	66.6	DVSPCFCVEDETSGAKTCVPDNCDASRGTNP	A	2.3.2	transrate	Gb02
73	good.Trinity_Gb02_KS.fasta	Barrettide_B	TRINITY_DN87618_c0_g1_i6	96.774	31	1	0	1	31	683	775	1.00e-14	65.9	DVSPCFCVEDETSGAKTCVPDNCDASRGTNP	A	2.3.2	transrate	Gb02
161	good.trinity_Gb03-rerun.Trinity.fasta	Barrettide_A	TRINITY_DN252_c0_g1_i3	100.000	31	0	0	1	31	965	1057	1.61e-14	64.7	DVSPCFCVEDETSGAKTCVPDNCDASRGTNP	A	2.11.0	transrate	Gb03
171	good.trinity_Gb03-rerun.Trinity.fasta	Barrettide_B	TRINITY_DN252_c0_g1_i3	96.774	31	1	0	1	31	965	1057	3.00e-14	63.9	DVSPCFCVEDETSGAKTCVPDNCDASRGTNP	A	2.11.0	transrate	Gb03
157	good.trinity_Gb03-rerun.Trinity.fasta	Barrettide_A	TRINITY_DN252_c0_g1_i4	100.000	31	0	0	1	31	671	763	1.99e-15	67.0	DVSPCFCVEDETSGAKTCVPDNCDASRGTNP	A	2.11.0	transrate	Gb03
167	good.trinity_Gb03-rerun.Trinity.fasta	Barrettide_B	TRINITY_DN252_c0_g1_i4	96.774	31	1	0	1	31	671	763	3.97e-15	66.2	DVSPCFCVEDETSGAKTCVPDNCDASRGTNP	A	2.11.0	transrate	Gb03
159	good.trinity_Gb03-rerun.Trinity.fasta	Barrettide_A	TRINITY_DN252_c0_g1_i5	100.000	31	0	0	1	31	651	743	1.21e-14	64.7	DVSPCFCVEDETSGAKTCVPDNCDASRGTNP	A	2.11.0	transrate	Gb03
169	good.trinity_Gb03-rerun.Trinity.fasta	Barrettide_B	TRINITY_DN252_c0_g1_i5	96.774	31	1	0	1	31	651	743	2.28e-14	63.9	DVSPCFCVEDETSGAKTCVPDNCDASRGTNP	A	2.11.0	transrate	Gb03
160	good.trinity_Gb03-rerun.Trinity.fasta	Barrettide_A	TRINITY_DN252_c0_g1_i7	100.000	31	0	0	1	31	700	792	1.32e-14	64.7	DVSPCFCVEDETSGAKTCVPDNCDASRGTNP	A	2.11.0	transrate	Gb03
170	good.trinity_Gb03-rerun.Trinity.fasta	Barrettide_B	TRINITY_DN252_c0_g1_i7	96.774	31	1	0	1	31	700	792	2.49e-14	63.9	DVSPCFCVEDETSGAKTCVPDNCDASRGTNP	A	2.11.0	transrate	Gb03
162	good.trinity_Gb03-rerun.Trinity.fasta	Barrettide_A	TRINITY_DN252_c0_g1_i8	100.000	31	0	0	1	31	1014	1106	1.64e-14	64.7	DVSPCFCVEDETSGAKTCVPDNCDASRGTNP	A	2.11.0	transrate	Gb03
172	good.trinity_Gb03-rerun.Trinity.fasta	Barrettide_B	TRINITY_DN252_c0_g1_i8	96.774	31	1	0	1	31	1014	1106	3.05e-14	63.9	DVSPCFCVEDETSGAKTCVPDNCDASRGTNP	A	2.11.0	transrate	Gb03
177	good.Trinity_Gb03_KS.fasta	Barrettide_A	TRINITY_DN40000_c0_g1_i3	100.000	31	0	0	1	31	217	125	6.14e-16	66.6	DVSPCFCVEDETSGAKTCVPDNCDASRGTNP	A	2.3.2	transrate	Gb03
180	good.Trinity_Gb03_KS.fasta	Barrettide_B	TRINITY_DN40000_c0_g1_i3	96.774	31	1	0	1	31	217	125	1.28e-15	65.5	DVSPCFCVEDETSGAKTCVPDNCDASRGTNP	A	2.3.2	transrate	Gb03
178	good.Trinity_Gb03_KS.fasta	Barrettide_A	TRINITY_DN40000_c0_g1_i4	100.000	31	0	0	1	31	217	125	1.23e-14	64.7	DVSPCFCVEDETSGAKTCVPDNCDASRGTNP	A	2.3.2	transrate	Gb03
181	good.Trinity_Gb03_KS.fasta	Barrettide_B	TRINITY_DN40000_c0_g1_i4	96.774	31	1	0	1	31	217	125	2.30e-14	63.9	DVSPCFCVEDETSGAKTCVPDNCDASRGTNP	A	2.3.2	transrate	Gb03
179	good.Trinity_Gb03_KS.fasta	Barrettide_A	TRINITY_DN40000_c0_g1_i5	100.000	31	0	0	1	31	217	125	1.25e-14	64.7	DVSPCFCVEDETSGAKTCVPDNCDASRGTNP	A	2.3.2	transrate	Gb03
182	good.Trinity_Gb03_KS.fasta	Barrettide_B	TRINITY_DN40000_c0_g1_i5	96.774	31	1	0	1	31	217	125	2.34e-14	63.9	DVSPCFCVEDETSGAKTCVPDNCDASRGTNP	A	2.3.2	transrate	Gb03
183	good.Trinity_Gb03_KS.fasta	Barrettide_A	TRINITY_DN40000_c0_g1_i2	96.774	31	1	0	1	31	217	125	2.14e-15	65.9	DVSPCFCVEDETSGAKTCLPDNCDASRGTNP	B	2.3.2	transrate	Gb03
184	good.Trinity_Gb03_KS.fasta	Barrettide_B	TRINITY_DN40000_c0_g1_i2	100.000	31	0	0	1	31	217	125	6.88e-16	67.4	DVSPCFCVEDETSGAKTCLPDNCDASRGTNP	B	2.3.2	transrate	Gb03
185	good.Trinity_Gb03_KS.fasta	Barrettide_A	TRINITY_DN40000_c0_g1_i1	90.323	31	3	0	1	31	182	90	4.02e-15	62.8	NVVPCFCVEDETSGAKTCIPDNCDASRGTNP	C	2.3.2	transrate	Gb03
186	good.Trinity_Gb03_KS.fasta	Barrettide_B	TRINITY_DN40000_c0_g1_i1	90.323	31	3	0	1	31	182	90	4.43e-15	62.8	NVVPCFCVEDETSGAKTCIPDNCDASRGTNP	C	2.3.2	transrate	Gb03
336	good.trinity.Gb_ROV6_3-rerun.Trinity.fasta	Barrettide_A	TRINITY_DN2032_c0_g1_i14	90.323	31	3	0	1	31	642	734	1.59e-14	63.9	NVVPCFCVEDETSGAKTCIPDNCDASRGTNP	C	2.11.0	transrate	ROV6_3
349	good.trinity.Gb_ROV6_3-rerun.Trinity.fasta	Barrettide_B	TRINITY_DN2032_c0_g1_i14	90.323	31	3	0	1	31	642	734	1.78e-14	63.9	NVVPCFCVEDETSGAKTCIPDNCDASRGTNP	C	2.11.0	transrate	ROV6_3
356	good.Trinity_Gb_ROV6_3.Trinity.fasta	Barrettide_A	TRINITY_DN18_c0_g1_i16	90.323	31	3	0	1	31	642	734	1.96e-14	63.9	NVVPCFCVEDETSGAKTCIPDNCDASRGTNP	C	2.9.1	transrate	ROV6_3
357	good.Trinity_Gb_ROV6_3.Trinity.fasta	Barrettide_B	TRINITY_DN18_c0_g1_i16	90.323	31	3	0	1	31	642	734	2.19e-14	63.9	NVVPCFCVEDETSGAKTCIPDNCDASRGTNP	C	2.9.1	transrate	ROV6_3
448	good.trinity_Gb_trawl_5-rerun.Trinity.fasta	Barrettide_A	TRINITY_DN861_c0_g1_i11	90.323	31	3	0	1	31	270	362	1.71e-14	62.8	NVVPCFCVEDETSGAKTCIPDNCDASRGTNP	C	2.11.0	transrate	trawl_5
456	good.trinity_Gb_trawl_5-rerun.Trinity.fasta	Barrettide_B	TRINITY_DN861_c0_g1_i11	90.323	31	3	0	1	31	270	362	1.88e-14	62.8	NVVPCFCVEDETSGAKTCIPDNCDASRGTNP	C	2.11.0	transrate	trawl_5
462	good.Trinity_Gb_trawl_5.Trinity.fasta	Barrettide_A	TRINITY_DN480_c0_g1_i13	90.323	31	3	0	1	31	270	362	1.76e-14	62.8	NVVPCFCVEDETSGAKTCIPDNCDASRGTNP	C	2.9.1	transrate	trawl_5
463	good.Trinity_Gb_trawl_5.Trinity.fasta	Barrettide_B	TRINITY_DN480_c0_g1_i13	90.323	31	3	0	1	31	270	362	1.94e-14	62.8	NVVPCFCVEDETSGAKTCIPDNCDASRGTNP	C	2.9.1	transrate	trawl_5
506	good.trinity_Gb_trawl_6-rerun.Trinity.fasta	Barrettide_A	TRINITY_DN1153_c0_g1_i12	90.323	31	3	0	1	31	178	86	2.67e-15	64.3	NVVPCFCVEDETSGAKTCIPDNCDASRGTNP	C	2.11.0	transrate	trawl_6
514	good.trinity_Gb_trawl_6-rerun.Trinity.fasta	Barrettide_B	TRINITY_DN1153_c0_g1_i12	90.323	31	3	0	1	31	178	86	3.25e-15	63.9	NVVPCFCVEDETSGAKTCIPDNCDASRGTNP	C	2.11.0	transrate	trawl_6
520	good.Trinity_Gb_trawl_6.Trinity.fasta	Barrettide_A	TRINITY_DN68_c0_g1_i14	90.323	31	3	0	1	31	273	365	3.88e-15	63.9	NVVPCFCVEDETSGAKTCIPDNCDASRGTNP	C	2.9.1	transrate	trawl_6
521	good.Trinity_Gb_trawl_6.Trinity.fasta	Barrettide_B	TRINITY_DN68_c0_g1_i14	90.323	31	3	0	1	31	273	365	4.37e-15	63.9	NVVPCFCVEDETSGAKTCIPDNCDASRGTNP	C	2.9.1	transrate	trawl_6
2	good.trinity_Gb01-rerun.Trinity.fasta	Barrettide_A	TRINITY_DN622_c0_g1_i1	90.323	31	3	0	1	31	207	115	7.23e-14	61.6	DVSPCFCVEDERSGAKNCLPDNCDASRGTNP	D	2.11.0	transrate	Gb01
6	good.trinity_Gb01-rerun.Trinity.fasta	Barrettide_B	TRINITY_DN622_c0_g1_i1	93.548	31	2	0	1	31	207	115	2.21e-14	63.2	DVSPCFCVEDERSGAKNCLPDNCDASRGTNP	D	2.11.0	transrate	Gb01
1	good.trinity_Gb01-rerun.Trinity.fasta	Barrettide_A	TRINITY_DN622_c0_g1_i7	90.323	31	3	0	1	31	207	115	6.10e-14	62.0	DVSPCFCVEDERSGAKNCLPDNCDASRGTNP	D	2.11.0	transrate	Gb01
5	good.trinity_Gb01-rerun.Trinity.fasta	Barrettide_B	TRINITY_DN622_c0_g1_i7	93.548	31	2	0	1	31	207	115	1.94e-14	63.2	DVSPCFCVEDERSGAKNCLPDNCDASRGTNP	D	2.11.0	transrate	Gb01
68	good.Trinity_Gb02_KS.fasta	Barrettide_A	TRINITY_DN87618_c0_g1_i2	90.323	31	3	0	1	31	986	1078	9.20e-13	60.5	DVSPCFCVEDERSGAKNCLPDNCDASRGTNP	D	2.3.2	transrate	Gb02
80	good.Trinity_Gb02_KS.fasta	Barrettide_B	TRINITY_DN87618_c0_g1_i2	93.548	31	2	0	1	31	986	1078	3.36e-13	61.6	DVSPCFCVEDERSGAKNCLPDNCDASRGTNP	D	2.3.2	transrate	Gb02
64	good.Trinity_Gb02_KS.fasta	Barrettide_A	TRINITY_DN87618_c0_g1_i4	90.323	31	3	0	1	31	662	754	3.14e-13	61.6	DVSPCFCVEDERSGAKNCLPDNCDASRGTNP	D	2.3.2	transrate	Gb02
75	good.Trinity_Gb02_KS.fasta	Barrettide_B	TRINITY_DN87618_c0_g1_i4	93.548	31	2	0	1	31	662	754	1.04e-13	63.2	DVSPCFCVEDERSGAKNCLPDNCDASRGTNP	D	2.3.2	transrate	Gb02
66	good.Trinity_Gb02_KS.fasta	Barrettide_A	TRINITY_DN87618_c0_g1_i7	90.323	31	3	0	1	31	662	754	3.15e-13	61.6	DVSPCFCVEDERSGAKNCLPDNCDASRGTNP	D	2.3.2	transrate	Gb02
77	good.Trinity_Gb02_KS.fasta	Barrettide_B	TRINITY_DN87618_c0_g1_i7	93.548	31	2	0	1	31	662	754	1.05e-13	63.2	DVSPCFCVEDERSGAKNCLPDNCDASRGTNP	D	2.3.2	transrate	Gb02
41	good.trinity_Gb02-rerun.Trinity.fasta	Barrettide_A	TRINITY_DN27756_c0_g1_i27	93.548	31	2	0	1	31	1774	1682	4.42e-14	64.3	NVVPCFCVEDETSGAKTCVPDNCDASRGTNP	F	2.11.0	transrate	Gb02
54	good.trinity_Gb02-rerun.Trinity.fasta	Barrettide_B	TRINITY_DN27756_c0_g1_i27	90.323	31	3	0	1	31	1774	1682	8.92e-14	63.5	NVVPCFCVEDETSGAKTCVPDNCDASRGTNP	F	2.11.0	transrate	Gb02
63	good.Trinity_Gb02_KS.fasta	Barrettide_A	TRINITY_DN87618_c0_g1_i1	93.548	31	2	0	1	31	404	496	9.29e-14	63.2	NVVPCFCVEDETSGAKTCVPDNCDASRGTNP	F	2.3.2	transrate	Gb02
79	good.Trinity_Gb02_KS.fasta	Barrettide_B	TRINITY_DN87618_c0_g1_i1	90.323	31	3	0	1	31	404	496	1.86e-13	62.4	NVVPCFCVEDETSGAKTCVPDNCDASRGTNP	F	2.3.2	transrate	Gb02
158	good.trinity_Gb03-rerun.Trinity.fasta	Barrettide_A	TRINITY_DN252_c0_g1_i1	93.548	31	2	0	1	31	394	486	9.33e-15	63.9	NVVPCFCVEDETSGAKTCVPDNCDASRGTNP	F	2.11.0	transrate	Gb03
168	good.trinity_Gb03-rerun.Trinity.fasta	Barrettide_B	TRINITY_DN252_c0_g1_i1	90.323	31	3	0	1	31	394	486	2.05e-14	62.8	NVVPCFCVEDETSGAKTCVPDNCDASRGTNP	F	2.11.0	transrate	Gb03
331	good.trinity.Gb_ROV6_3-rerun.Trinity.fasta	Barrettide_A	TRINITY_DN2032_c0_g1_i10	96.774	31	1	0	1	31	919	1011	2.64e-15	66.6	DVSPCFCVEDETSGAKTCIPDNCDASRGTNP	G	2.11.0	transrate	ROV6_3
344	good.trinity.Gb_ROV6_3-rerun.Trinity.fasta	Barrettide_B	TRINITY_DN2032_c0_g1_i10	96.774	31	1	0	1	31	919	1011	3.01e-15	66.6	DVSPCFCVEDETSGAKTCIPDNCDASRGTNP	G	2.11.0	transrate	ROV6_3
335	good.trinity.Gb_ROV6_3-rerun.Trinity.fasta	Barrettide_A	TRINITY_DN2032_c0_g1_i13	96.774	31	1	0	1	31	1105	1197	1.32e-14	64.7	DVSPCFCVEDETSGAKTCIPDNCDASRGTNP	G	2.11.0	transrate	ROV6_3
348	good.trinity.Gb_ROV6_3-rerun.Trinity.fasta	Barrettide_B	TRINITY_DN2032_c0_g1_i13	96.774	31	1	0	1	31	1105	1197	1.40e-14	64.7	DVSPCFCVEDETSGAKTCIPDNCDASRGTNP	G	2.11.0	transrate	ROV6_3
334	good.trinity.Gb_ROV6_3-rerun.Trinity.fasta	Barrettide_A	TRINITY_DN2032_c0_g1_i17	96.774	31	1	0	1	31	1085	1177	8.14e-15	65.5	DVSPCFCVEDETSGAKTCIPDNCDASRGTNP	G	2.11.0	transrate	ROV6_3
347	good.trinity.Gb_ROV6_3-rerun.Trinity.fasta	Barrettide_B	TRINITY_DN2032_c0_g1_i17	96.774	31	1	0	1	31	1085	1177	9.34e-15	65.1	DVSPCFCVEDETSGAKTCIPDNCDASRGTNP	G	2.11.0	transrate	ROV6_3
333	good.trinity.Gb_ROV6_3-rerun.Trinity.fasta	Barrettide_A	TRINITY_DN2032_c0_g1_i19	96.774	31	1	0	1	31	1036	1128	8.05e-15	65.5	DVSPCFCVEDETSGAKTCIPDNCDASRGTNP	G	2.11.0	transrate	ROV6_3
346	good.trinity.Gb_ROV6_3-rerun.Trinity.fasta	Barrettide_B	TRINITY_DN2032_c0_g1_i19	96.774	31	1	0	1	31	1036	1128	9.24e-15	65.1	DVSPCFCVEDETSGAKTCIPDNCDASRGTNP	G	2.11.0	transrate	ROV6_3
332	good.trinity.Gb_ROV6_3-rerun.Trinity.fasta	Barrettide_A	TRINITY_DN2032_c0_g1_i5	96.774	31	1	0	1	31	898	990	3.02e-15	66.2	DVSPCFCVEDETSGAKTCIPDNCDASRGTNP	G	2.11.0	transrate	ROV6_3
345	good.trinity.Gb_ROV6_3-rerun.Trinity.fasta	Barrettide_B	TRINITY_DN2032_c0_g1_i5	96.774	31	1	0	1	31	898	990	3.34e-15	66.2	DVSPCFCVEDETSGAKTCIPDNCDASRGTNP	G	2.11.0	transrate	ROV6_3
330	good.trinity.Gb_ROV6_3-rerun.Trinity.fasta	Barrettide_A	TRINITY_DN2032_c0_g1_i7	96.774	31	1	0	1	31	451	543	1.31e-15	66.2	DVSPCFCVEDETSGAKTCIPDNCDASRGTNP	G	2.11.0	transrate	ROV6_3
343	good.trinity.Gb_ROV6_3-rerun.Trinity.fasta	Barrettide_B	TRINITY_DN2032_c0_g1_i7	96.774	31	1	0	1	31	451	543	1.31e-15	66.2	DVSPCFCVEDETSGAKTCIPDNCDASRGTNP	G	2.11.0	transrate	ROV6_3
359	good.Trinity_Gb_ROV6_3.Trinity.fasta	Barrettide_A	TRINITY_DN18_c0_g1_i12	96.774	31	1	0	1	31	1036	1128	9.03e-15	65.5	DVSPCFCVEDETSGAKTCIPDNCDASRGTNP	G	2.9.1	transrate	ROV6_3
363	good.Trinity_Gb_ROV6_3.Trinity.fasta	Barrettide_B	TRINITY_DN18_c0_g1_i12	96.774	31	1	0	1	31	1036	1128	1.04e-14	65.1	DVSPCFCVEDETSGAKTCIPDNCDASRGTNP	G	2.9.1	transrate	ROV6_3
358	good.Trinity_Gb_ROV6_3.Trinity.fasta	Barrettide_A	TRINITY_DN18_c0_g1_i24	96.774	31	1	0	1	31	898	990	3.71e-15	66.2	DVSPCFCVEDETSGAKTCIPDNCDASRGTNP	G	2.9.1	transrate	ROV6_3
362	good.Trinity_Gb_ROV6_3.Trinity.fasta	Barrettide_B	TRINITY_DN18_c0_g1_i24	96.774	31	1	0	1	31	898	990	4.06e-15	66.2	DVSPCFCVEDETSGAKTCIPDNCDASRGTNP	G	2.9.1	transrate	ROV6_3
361	good.Trinity_Gb_ROV6_3.Trinity.fasta	Barrettide_A	TRINITY_DN18_c0_g1_i26	96.774	31	1	0	1	31	1056	1148	1.47e-14	64.7	DVSPCFCVEDETSGAKTCIPDNCDASRGTNP	G	2.9.1	transrate	ROV6_3
365	good.Trinity_Gb_ROV6_3.Trinity.fasta	Barrettide_B	TRINITY_DN18_c0_g1_i26	96.774	31	1	0	1	31	1056	1148	1.56e-14	64.7	DVSPCFCVEDETSGAKTCIPDNCDASRGTNP	G	2.9.1	transrate	ROV6_3
360	good.Trinity_Gb_ROV6_3.Trinity.fasta	Barrettide_A	TRINITY_DN18_c0_g1_i7	96.774	31	1	0	1	31	1085	1177	9.26e-15	65.5	DVSPCFCVEDETSGAKTCIPDNCDASRGTNP	G	2.9.1	transrate	ROV6_3
364	good.Trinity_Gb_ROV6_3.Trinity.fasta	Barrettide_B	TRINITY_DN18_c0_g1_i7	96.774	31	1	0	1	31	1085	1177	1.06e-14	65.1	DVSPCFCVEDETSGAKTCIPDNCDASRGTNP	G	2.9.1	transrate	ROV6_3
447	good.trinity_Gb_trawl_5-rerun.Trinity.fasta	Barrettide_A	TRINITY_DN861_c0_g1_i1	96.774	31	1	0	1	31	528	620	2.16e-15	66.2	DVSPCFCVEDETSGAKTCIPDNCDASRGTNP	G	2.11.0	transrate	trawl_5
455	good.trinity_Gb_trawl_5-rerun.Trinity.fasta	Barrettide_B	TRINITY_DN861_c0_g1_i1	96.774	31	1	0	1	31	528	620	2.37e-15	66.2	DVSPCFCVEDETSGAKTCIPDNCDASRGTNP	G	2.11.0	transrate	trawl_5
446	good.trinity_Gb_trawl_5-rerun.Trinity.fasta	Barrettide_A	TRINITY_DN861_c0_g1_i4	96.774	31	1	0	1	31	549	641	1.81e-15	66.6	DVSPCFCVEDETSGAKTCIPDNCDASRGTNP	G	2.11.0	transrate	trawl_5
454	good.trinity_Gb_trawl_5-rerun.Trinity.fasta	Barrettide_B	TRINITY_DN861_c0_g1_i4	96.774	31	1	0	1	31	549	641	2.00e-15	66.6	DVSPCFCVEDETSGAKTCIPDNCDASRGTNP	G	2.11.0	transrate	trawl_5
465	good.Trinity_Gb_trawl_5.Trinity.fasta	Barrettide_A	TRINITY_DN480_c0_g1_i11	96.774	31	1	0	1	31	528	620	2.25e-15	66.2	DVSPCFCVEDETSGAKTCIPDNCDASRGTNP	G	2.9.1	transrate	trawl_5
467	good.Trinity_Gb_trawl_5.Trinity.fasta	Barrettide_B	TRINITY_DN480_c0_g1_i11	96.774	31	1	0	1	31	528	620	2.44e-15	66.2	DVSPCFCVEDETSGAKTCIPDNCDASRGTNP	G	2.9.1	transrate	trawl_5
464	good.Trinity_Gb_trawl_5.Trinity.fasta	Barrettide_A	TRINITY_DN480_c0_g1_i9	96.774	31	1	0	1	31	549	641	1.92e-15	66.6	DVSPCFCVEDETSGAKTCIPDNCDASRGTNP	G	2.9.1	transrate	trawl_5
466	good.Trinity_Gb_trawl_5.Trinity.fasta	Barrettide_B	TRINITY_DN480_c0_g1_i9	96.774	31	1	0	1	31	549	641	2.09e-15	66.6	DVSPCFCVEDETSGAKTCIPDNCDASRGTNP	G	2.9.1	transrate	trawl_5
507	good.trinity_Gb_trawl_6-rerun.Trinity.fasta	Barrettide_A	TRINITY_DN1153_c0_g1_i20	96.774	31	1	0	1	31	251	159	1.78e-14	64.3	DVSPCFCVEDETSGAKTCIPDNCDASRGTNP	G	2.11.0	transrate	trawl_6
515	good.trinity_Gb_trawl_6-rerun.Trinity.fasta	Barrettide_B	TRINITY_DN1153_c0_g1_i20	96.774	31	1	0	1	31	251	159	1.94e-14	64.3	DVSPCFCVEDETSGAKTCIPDNCDASRGTNP	G	2.11.0	transrate	trawl_6
505	good.trinity_Gb_trawl_6-rerun.Trinity.fasta	Barrettide_A	TRINITY_DN1153_c0_g1_i4	96.774	31	1	0	1	31	251	159	1.57e-15	66.6	DVSPCFCVEDETSGAKTCIPDNCDASRGTNP	G	2.11.0	transrate	trawl_6
513	good.trinity_Gb_trawl_6-rerun.Trinity.fasta	Barrettide_B	TRINITY_DN1153_c0_g1_i4	96.774	31	1	0	1	31	251	159	1.83e-15	66.6	DVSPCFCVEDETSGAKTCIPDNCDASRGTNP	G	2.11.0	transrate	trawl_6
504	good.trinity_Gb_trawl_6-rerun.Trinity.fasta	Barrettide_A	TRINITY_DN1153_c0_g1_i6	96.774	31	1	0	1	31	251	159	1.25e-15	67.0	DVSPCFCVEDETSGAKTCIPDNCDASRGTNP	G	2.11.0	transrate	trawl_6
512	good.trinity_Gb_trawl_6-rerun.Trinity.fasta	Barrettide_B	TRINITY_DN1153_c0_g1_i6	96.774	31	1	0	1	31	251	159	1.45e-15	67.0	DVSPCFCVEDETSGAKTCIPDNCDASRGTNP	G	2.11.0	transrate	trawl_6
527	good.Trinity_Gb_trawl_6.Trinity.fasta	Barrettide_A	TRINITY_DN68_c0_g1_i11	96.774	31	1	0	1	31	651	743	1.32e-14	64.3	DVSPCFCVEDETSGAKTCIPDNCDASRGTNP	G	2.9.1	transrate	trawl_6
534	good.Trinity_Gb_trawl_6.Trinity.fasta	Barrettide_B	TRINITY_DN68_c0_g1_i11	96.774	31	1	0	1	31	651	743	1.45e-14	64.3	DVSPCFCVEDETSGAKTCIPDNCDASRGTNP	G	2.9.1	transrate	trawl_6
522	good.Trinity_Gb_trawl_6.Trinity.fasta	Barrettide_A	TRINITY_DN68_c0_g1_i13	96.774	31	1	0	1	31	552	644	1.30e-15	67.0	DVSPCFCVEDETSGAKTCIPDNCDASRGTNP	G	2.9.1	transrate	trawl_6
529	good.Trinity_Gb_trawl_6.Trinity.fasta	Barrettide_B	TRINITY_DN68_c0_g1_i13	96.774	31	1	0	1	31	552	644	1.41e-15	67.0	DVSPCFCVEDETSGAKTCIPDNCDASRGTNP	G	2.9.1	transrate	trawl_6
524	good.Trinity_Gb_trawl_6.Trinity.fasta	Barrettide_A	TRINITY_DN68_c0_g1_i20	96.774	31	1	0	1	31	531	623	1.63e-15	67.0	DVSPCFCVEDETSGAKTCIPDNCDASRGTNP	G	2.9.1	transrate	trawl_6
531	good.Trinity_Gb_trawl_6.Trinity.fasta	Barrettide_B	TRINITY_DN68_c0_g1_i20	96.774	31	1	0	1	31	531	623	1.77e-15	66.6	DVSPCFCVEDETSGAKTCIPDNCDASRGTNP	G	2.9.1	transrate	trawl_6
528	good.Trinity_Gb_trawl_6.Trinity.fasta	Barrettide_A	TRINITY_DN68_c0_g1_i24	96.774	31	1	0	1	31	806	898	1.82e-14	64.3	DVSPCFCVEDETSGAKTCIPDNCDASRGTNP	G	2.9.1	transrate	trawl_6
535	good.Trinity_Gb_trawl_6.Trinity.fasta	Barrettide_B	TRINITY_DN68_c0_g1_i24	96.774	31	1	0	1	31	806	898	1.99e-14	64.3	DVSPCFCVEDETSGAKTCIPDNCDASRGTNP	G	2.9.1	transrate	trawl_6
525	good.Trinity_Gb_trawl_6.Trinity.fasta	Barrettide_A	TRINITY_DN68_c0_g1_i3	96.774	31	1	0	1	31	607	699	1.20e-14	64.3	DVSPCFCVEDETSGAKTCIPDNCDASRGTNP	G	2.9.1	transrate	trawl_6
532	good.Trinity_Gb_trawl_6.Trinity.fasta	Barrettide_B	TRINITY_DN68_c0_g1_i3	96.774	31	1	0	1	31	607	699	1.31e-14	64.3	DVSPCFCVEDETSGAKTCIPDNCDASRGTNP	G	2.9.1	transrate	trawl_6
523	good.Trinity_Gb_trawl_6.Trinity.fasta	Barrettide_A	TRINITY_DN68_c0_g1_i4	96.774	31	1	0	1	31	552	644	1.40e-15	67.0	DVSPCFCVEDETSGAKTCIPDNCDASRGTNP	G	2.9.1	transrate	trawl_6
530	good.Trinity_Gb_trawl_6.Trinity.fasta	Barrettide_B	TRINITY_DN68_c0_g1_i4	96.774	31	1	0	1	31	552	644	1.52e-15	67.0	DVSPCFCVEDETSGAKTCIPDNCDASRGTNP	G	2.9.1	transrate	trawl_6
526	good.Trinity_Gb_trawl_6.Trinity.fasta	Barrettide_A	TRINITY_DN68_c0_g1_i8	96.774	31	1	0	1	31	628	720	1.26e-14	64.3	DVSPCFCVEDETSGAKTCIPDNCDASRGTNP	G	2.9.1	transrate	trawl_6
533	good.Trinity_Gb_trawl_6.Trinity.fasta	Barrettide_B	TRINITY_DN68_c0_g1_i8	96.774	31	1	0	1	31	628	720	1.38e-14	64.3	DVSPCFCVEDETSGAKTCIPDNCDASRGTNP	G	2.9.1	transrate	trawl_6
3	good.trinity_Gb01-rerun.Trinity.fasta	Barrettide_A	TRINITY_DN7467_c0_g1_i2	56.522	23	9	1	3	25	214	149	0.017	30.8	TECVCIEDTSGERVCIPENCDA		2.11.0	transrate	Gb01
7	good.trinity_Gb01-rerun.Trinity.fasta	Barrettide_B	TRINITY_DN7467_c0_g1_i2	56.522	23	9	1	3	25	214	149	0.021	30.4	TECVCIEDTSGERVCIPENCDA		2.11.0	transrate	Gb01
4	good.trinity_Gb01-rerun.Trinity.fasta	Barrettide_A	TRINITY_DN7467_c0_g1_i3	56.522	23	9	1	3	25	214	149	0.019	30.4	TECVCIEDTSGERVCIPENCDA		2.11.0	transrate	Gb01
8	good.trinity_Gb01-rerun.Trinity.fasta	Barrettide_B	TRINITY_DN7467_c0_g1_i3	56.522	23	9	1	3	25	214	149	0.022	30.4	TECVCIEDTSGERVCIPENCDA		2.11.0	transrate	Gb01
11	good.Trinity_Gb01_KS.fasta	Barrettide_A	TRINITY_DN83549_c0_g1_i1	56.522	23	9	1	3	25	1140	1205	0.015	30.4	TECVCIEDTSGERVCIPENCDA		2.3.2	transrate	Gb01
14	good.Trinity_Gb01_KS.fasta	Barrettide_B	TRINITY_DN83549_c0_g1_i1	56.522	23	9	1	3	25	1140	1205	0.018	30.4	TECVCIEDTSGERVCIPENCDA		2.3.2	transrate	Gb01
10	good.Trinity_Gb01_KS.fasta	Barrettide_A	TRINITY_DN83549_c0_g1_i3	56.522	23	9	1	3	25	743	808	0.014	30.8	TECVCIEDTSGERVCIPENCDA		2.3.2	transrate	Gb01
13	good.Trinity_Gb01_KS.fasta	Barrettide_B	TRINITY_DN83549_c0_g1_i3	56.522	23	9	1	3	25	743	808	0.017	30.4	TECVCIEDTSGERVCIPENCDA		2.3.2	transrate	Gb01
45	good.trinity_Gb02-rerun.Trinity.fasta	Barrettide_A	TRINITY_DN26851_c0_g2_i1	60.000	25	9	1	3	27	444	373	0.037	30.4	SDCFCVRDREGHKVCEPNNCDAGR		2.11.0	transrate	Gb02
58	good.trinity_Gb02-rerun.Trinity.fasta	Barrettide_B	TRINITY_DN26851_c0_g2_i1	60.000	25	9	1	3	27	444	373	0.035	30.8	SDCFCVRDREGHKVCEPNNCDAGR		2.11.0	transrate	Gb02
38	good.trinity_Gb02-rerun.Trinity.fasta	Barrettide_A	TRINITY_DN27756_c0_g1_i10	56.522	23	9	1	3	25	308	243	0.036	30.8	TECVCIEDTSGERVCIPENCDA		2.11.0	transrate	Gb02
51	good.trinity_Gb02-rerun.Trinity.fasta	Barrettide_B	TRINITY_DN27756_c0_g1_i10	56.522	23	9	1	3	25	308	243	0.045	30.4	TECVCIEDTSGERVCIPENCDA		2.11.0	transrate	Gb02
36	good.trinity_Gb02-rerun.Trinity.fasta	Barrettide_A	TRINITY_DN27756_c0_g1_i13	56.522	23	9	1	3	25	308	243	0.040	30.4	TECVCIEDTSGERVCIPENCDA		2.11.0	transrate	Gb02
49	good.trinity_Gb02-rerun.Trinity.fasta	Barrettide_B	TRINITY_DN27756_c0_g1_i13	56.522	23	9	1	3	25	308	243	0.048	30.4	TECVCIEDTSGERVCIPENCDA		2.11.0	transrate	Gb02
47	good.trinity_Gb02-rerun.Trinity.fasta	Barrettide_A	TRINITY_DN27756_c0_g1_i17	56.522	23	9	1	3	25	308	243	0.041	30.4	TECVCIEDTSGERVCIPENCDA		2.11.0	transrate	Gb02
59	good.trinity_Gb02-rerun.Trinity.fasta	Barrettide_B	TRINITY_DN27756_c0_g1_i17	56.522	23	9	1	3	25	308	243	0.043	30.4	TECVCIEDTSGERVCIPENCDA		2.11.0	transrate	Gb02
40	good.trinity_Gb02-rerun.Trinity.fasta	Barrettide_A	TRINITY_DN27756_c0_g1_i18	56.522	23	9	1	3	25	308	243	0.040	30.4	TECVCIEDTSGERVCIPENCDA		2.11.0	transrate	Gb02
53	good.trinity_Gb02-rerun.Trinity.fasta	Barrettide_B	TRINITY_DN27756_c0_g1_i18	56.522	23	9	1	3	25	308	243	0.048	30.4	TECVCIEDTSGERVCIPENCDA		2.11.0	transrate	Gb02
42	good.trinity_Gb02-rerun.Trinity.fasta	Barrettide_A	TRINITY_DN27756_c0_g1_i27	56.522	23	9	1	3	25	308	243	0.036	30.8	TECVCIEDTSGERVCIPENCDA		2.11.0	transrate	Gb02
55	good.trinity_Gb02-rerun.Trinity.fasta	Barrettide_B	TRINITY_DN27756_c0_g1_i27	56.522	23	9	1	3	25	308	243	0.045	30.4	TECVCIEDTSGERVCIPENCDA		2.11.0	transrate	Gb02
46	good.trinity_Gb02-rerun.Trinity.fasta	Barrettide_A	TRINITY_DN27756_c0_g1_i6	56.522	23	9	1	3	25	308	243	0.040	30.4	TECVCIEDTSGERVCIPENCDA		2.11.0	transrate	Gb02
60	good.trinity_Gb02-rerun.Trinity.fasta	Barrettide_B	TRINITY_DN27756_c0_g1_i6	56.522	23	9	1	3	25	308	243	0.048	30.4	TECVCIEDTSGERVCIPENCDA		2.11.0	transrate	Gb02
43	good.trinity_Gb02-rerun.Trinity.fasta	Barrettide_A	TRINITY_DN6048_c1_g1_i1	64.000	25	8	1	3	27	292	221	0.013	32.0	SDCFCVRDGEGHKVCEPDNCDAGR		2.11.0	transrate	Gb02
56	good.trinity_Gb02-rerun.Trinity.fasta	Barrettide_B	TRINITY_DN6048_c1_g1_i1	64.000	25	8	1	3	27	292	221	0.013	32.0	SDCFCVRDGEGHKVCEPDNCDAGR		2.11.0	transrate	Gb02
44	good.trinity_Gb02-rerun.Trinity.fasta	Barrettide_A	TRINITY_DN6048_c1_g1_i3	64.000	25	8	1	3	27	292	221	0.016	31.6	SDCFCVRDGEGHKVCEPDNCDAGR		2.11.0	transrate	Gb02
57	good.trinity_Gb02-rerun.Trinity.fasta	Barrettide_B	TRINITY_DN6048_c1_g1_i3	64.000	25	8	1	3	27	292	221	0.015	31.6	SDCFCVRDGEGHKVCEPDNCDAGR		2.11.0	transrate	Gb02
72	good.Trinity_Gb02_KS.fasta	Barrettide_A	TRINITY_DN132897_c0_g1_i1	60.000	25	9	1	3	27	353	282	0.027	30.4	SDCFCVRDREGHKVCEPNNCDAGR		2.3.2	transrate	Gb02
84	good.Trinity_Gb02_KS.fasta	Barrettide_B	TRINITY_DN132897_c0_g1_i1	60.000	25	9	1	3	27	353	282	0.026	30.8	SDCFCVRDREGHKVCEPNNCDAGR		2.3.2	transrate	Gb02
70	good.Trinity_Gb02_KS.fasta	Barrettide_A	TRINITY_DN67904_c0_g2_i1	64.000	25	8	1	3	27	330	401	0.011	32.0	SDCFCVRDGEGHKVCEPDNCDAGR		2.3.2	transrate	Gb02
82	good.Trinity_Gb02_KS.fasta	Barrettide_B	TRINITY_DN67904_c0_g2_i1	64.000	25	8	1	3	27	330	401	0.011	32.0	SDCFCVRDGEGHKVCEPDNCDAGR		2.3.2	transrate	Gb02
71	good.Trinity_Gb02_KS.fasta	Barrettide_A	TRINITY_DN67904_c0_g3_i2	64.000	25	8	1	3	27	665	736	0.013	31.6	SDCFCVRDGEGHKVCEPDNCDAGR		2.3.2	transrate	Gb02
83	good.Trinity_Gb02_KS.fasta	Barrettide_B	TRINITY_DN67904_c0_g3_i2	64.000	25	8	1	3	27	665	736	0.013	31.6	SDCFCVRDGEGHKVCEPDNCDAGR		2.3.2	transrate	Gb02
69	good.Trinity_Gb02_KS.fasta	Barrettide_A	TRINITY_DN87618_c0_g1_i2	56.522	23	9	1	3	25	2453	2518	0.030	30.8	TECVCIEDTSGERVCIPENCDA		2.3.2	transrate	Gb02
81	good.Trinity_Gb02_KS.fasta	Barrettide_B	TRINITY_DN87618_c0_g1_i2	56.522	23	9	1	3	25	2453	2518	0.037	30.4	TECVCIEDTSGERVCIPENCDA		2.3.2	transrate	Gb02
65	good.Trinity_Gb02_KS.fasta	Barrettide_A	TRINITY_DN87618_c0_g1_i4	56.522	23	9	1	3	25	2526	2591	0.033	30.4	TECVCIEDTSGERVCIPENCDA		2.3.2	transrate	Gb02
76	good.Trinity_Gb02_KS.fasta	Barrettide_B	TRINITY_DN87618_c0_g1_i4	56.522	23	9	1	3	25	2526	2591	0.040	30.4	TECVCIEDTSGERVCIPENCDA		2.3.2	transrate	Gb02
62	good.Trinity_Gb02_KS.fasta	Barrettide_A	TRINITY_DN87618_c0_g1_i6	56.522	23	9	1	3	25	2150	2215	0.030	30.8	TECVCIEDTSGERVCIPENCDA		2.3.2	transrate	Gb02
74	good.Trinity_Gb02_KS.fasta	Barrettide_B	TRINITY_DN87618_c0_g1_i6	56.522	23	9	1	3	25	2150	2215	0.037	30.4	TECVCIEDTSGERVCIPENCDA		2.3.2	transrate	Gb02
67	good.Trinity_Gb02_KS.fasta	Barrettide_A	TRINITY_DN87618_c0_g1_i7	56.522	23	9	1	3	25	2129	2194	0.030	30.8	TECVCIEDTSGERVCIPENCDA		2.3.2	transrate	Gb02
78	good.Trinity_Gb02_KS.fasta	Barrettide_B	TRINITY_DN87618_c0_g1_i7	56.522	23	9	1	3	25	2129	2194	0.037	30.4	TECVCIEDTSGERVCIPENCDA		2.3.2	transrate	Gb02
166	good.trinity_Gb03-rerun.Trinity.fasta	Barrettide_A	TRINITY_DN16813_c0_g1_i1	60.870	23	8	1	5	27	269	204	0.037	29.3	CICVEDREGHKVCEPNNCDAGR		2.11.0	transrate	Gb03
176	good.trinity_Gb03-rerun.Trinity.fasta	Barrettide_B	TRINITY_DN16813_c0_g1_i1	60.870	23	8	1	5	27	269	204	0.034	29.6	CICVEDREGHKVCEPNNCDAGR		2.11.0	transrate	Gb03
163	good.trinity_Gb03-rerun.Trinity.fasta	Barrettide_A	TRINITY_DN3000_c0_g1_i13	56.522	23	9	1	3	25	212	147	0.020	30.4	TECVCIEDTSGERVCIPENCDA		2.11.0	transrate	Gb03
174	good.trinity_Gb03-rerun.Trinity.fasta	Barrettide_B	TRINITY_DN3000_c0_g1_i13	56.522	23	9	1	3	25	212	147	0.026	30.4	TECVCIEDTSGERVCIPENCDA		2.11.0	transrate	Gb03
165	good.trinity_Gb03-rerun.Trinity.fasta	Barrettide_A	TRINITY_DN3000_c0_g1_i14	56.522	23	9	1	3	25	212	147	0.021	30.4	TECVCIEDTSGERVCIPENCDA		2.11.0	transrate	Gb03
175	good.trinity_Gb03-rerun.Trinity.fasta	Barrettide_B	TRINITY_DN3000_c0_g1_i14	56.522	23	9	1	3	25	212	147	0.026	30.4	TECVCIEDTSGERVCIPENCDA		2.11.0	transrate	Gb03
164	good.trinity_Gb03-rerun.Trinity.fasta	Barrettide_A	TRINITY_DN3000_c0_g1_i3	56.522	23	9	1	3	25	212	147	0.021	30.4	TECVCIEDTSGERVCIPENCDA		2.11.0	transrate	Gb03
173	good.trinity_Gb03-rerun.Trinity.fasta	Barrettide_B	TRINITY_DN3000_c0_g1_i3	56.522	23	9	1	3	25	212	147	0.022	30.4	TECVCIEDTSGERVCIPENCDA		2.11.0	transrate	Gb03
193	good.Trinity_Gb03_KS.fasta	Barrettide_A	TRINITY_DN40277_c0_g2_i1	56.522	23	9	1	3	25	640	705	0.017	30.4	TECVCIEDTSGERVCIPENCDA		2.3.2	transrate	Gb03
196	good.Trinity_Gb03_KS.fasta	Barrettide_B	TRINITY_DN40277_c0_g2_i1	56.522	23	9	1	3	25	640	705	0.018	30.4	TECVCIEDTSGERVCIPENCDA		2.3.2	transrate	Gb03
194	good.Trinity_Gb03_KS.fasta	Barrettide_A	TRINITY_DN40277_c0_g3_i4	56.522	23	9	1	3	25	754	819	0.017	30.4	TECVCIEDTSGERVCIPENCDA		2.3.2	transrate	Gb03
198	good.Trinity_Gb03_KS.fasta	Barrettide_B	TRINITY_DN40277_c0_g3_i4	56.522	23	9	1	3	25	754	819	0.020	30.4	TECVCIEDTSGERVCIPENCDA		2.3.2	transrate	Gb03
191	good.Trinity_Gb03_KS.fasta	Barrettide_A	TRINITY_DN40277_c0_g3_i5	56.522	23	9	1	3	25	1306	1371	0.013	30.8	TECVCIEDTSGERVCIPENCDA		2.3.2	transrate	Gb03
195	good.Trinity_Gb03_KS.fasta	Barrettide_B	TRINITY_DN40277_c0_g3_i5	56.522	23	9	1	3	25	1306	1371	0.016	30.4	TECVCIEDTSGERVCIPENCDA		2.3.2	transrate	Gb03
192	good.Trinity_Gb03_KS.fasta	Barrettide_A	TRINITY_DN40277_c0_g3_i7	56.522	23	9	1	3	25	841	906	0.015	30.8	TECVCIEDTSGERVCIPENCDA		2.3.2	transrate	Gb03
197	good.Trinity_Gb03_KS.fasta	Barrettide_B	TRINITY_DN40277_c0_g3_i7	56.522	23	9	1	3	25	841	906	0.019	30.4	TECVCIEDTSGERVCIPENCDA		2.3.2	transrate	Gb03
187	good.Trinity_Gb03_KS.fasta	Barrettide_A	TRINITY_DN41230_c1_g5_i2	72.000	25	6	1	3	27	1064	1135	2.83e-04	35.4	SDCFCVRDTEGRKICVPDNCDAGR		2.3.2	transrate	Gb03
188	good.Trinity_Gb03_KS.fasta	Barrettide_B	TRINITY_DN41230_c1_g5_i2	68.000	25	7	1	3	27	1064	1135	5.91e-04	34.7	SDCFCVRDTEGRKICVPDNCDAGR		2.3.2	transrate	Gb03
189	good.Trinity_Gb03_KS.fasta	Barrettide_A	TRINITY_DN52621_c0_g1_i1	56.522	23	9	1	5	27	269	204	0.40	26.2	CRCVSDREGLKVCQPNNCDAGR		2.3.2	transrate	Gb03
190	good.Trinity_Gb03_KS.fasta	Barrettide_B	TRINITY_DN52621_c0_g1_i1	56.522	23	9	1	5	27	269	204	0.36	26.6	CRCVSDREGLKVCQPNNCDAGR		2.3.2	transrate	Gb03
341	good.trinity.Gb_ROV6_3-rerun.Trinity.fasta	Barrettide_A	TRINITY_DN29592_c0_g2_i1	56.522	23	9	1	3	25	200	135	0.017	30.4	TECVCIEDTSGERVCIPENCDA		2.11.0	transrate	ROV6_3
354	good.trinity.Gb_ROV6_3-rerun.Trinity.fasta	Barrettide_B	TRINITY_DN29592_c0_g2_i1	56.522	23	9	1	3	25	200	135	0.020	30.4	TECVCIEDTSGERVCIPENCDA		2.11.0	transrate	ROV6_3
338	good.trinity.Gb_ROV6_3-rerun.Trinity.fasta	Barrettide_A	TRINITY_DN29592_c0_g2_i12	61.905	21	7	1	5	25	194	135	0.014	30.8	CVCIEDTSGERVCIPENCDA		2.11.0	transrate	ROV6_3
351	good.trinity.Gb_ROV6_3-rerun.Trinity.fasta	Barrettide_B	TRINITY_DN29592_c0_g2_i12	61.905	21	7	1	5	25	194	135	0.017	30.4	CVCIEDTSGERVCIPENCDA		2.11.0	transrate	ROV6_3
342	good.trinity.Gb_ROV6_3-rerun.Trinity.fasta	Barrettide_A	TRINITY_DN29592_c0_g2_i13	61.905	21	7	1	5	25	194	135	0.017	30.4	CVCIEDTSGERVCIPENCDA		2.11.0	transrate	ROV6_3
355	good.trinity.Gb_ROV6_3-rerun.Trinity.fasta	Barrettide_B	TRINITY_DN29592_c0_g2_i13	61.905	21	7	1	5	25	194	135	0.020	30.4	CVCIEDTSGERVCIPENCDA		2.11.0	transrate	ROV6_3
339	good.trinity.Gb_ROV6_3-rerun.Trinity.fasta	Barrettide_A	TRINITY_DN29592_c0_g2_i14	56.522	23	9	1	3	25	200	135	0.015	30.8	TECVCIEDTSGERVCIPENCDA		2.11.0	transrate	ROV6_3
353	good.trinity.Gb_ROV6_3-rerun.Trinity.fasta	Barrettide_B	TRINITY_DN29592_c0_g2_i14	56.522	23	9	1	3	25	200	135	0.018	30.4	TECVCIEDTSGERVCIPENCDA		2.11.0	transrate	ROV6_3
337	good.trinity.Gb_ROV6_3-rerun.Trinity.fasta	Barrettide_A	TRINITY_DN29592_c0_g2_i8	56.522	23	9	1	3	25	167	102	0.014	30.8	TECVCIEDTSGERVCIPENCDA		2.11.0	transrate	ROV6_3
350	good.trinity.Gb_ROV6_3-rerun.Trinity.fasta	Barrettide_B	TRINITY_DN29592_c0_g2_i8	56.522	23	9	1	3	25	167	102	0.017	30.4	TECVCIEDTSGERVCIPENCDA		2.11.0	transrate	ROV6_3
340	good.trinity.Gb_ROV6_3-rerun.Trinity.fasta	Barrettide_A	TRINITY_DN29592_c0_g3_i2	56.522	23	9	1	3	25	200	135	0.016	30.4	TECVCIEDTSGERVCIPENCDA		2.11.0	transrate	ROV6_3
352	good.trinity.Gb_ROV6_3-rerun.Trinity.fasta	Barrettide_B	TRINITY_DN29592_c0_g3_i2	56.522	23	9	1	3	25	200	135	0.017	30.4	TECVCIEDTSGERVCIPENCDA		2.11.0	transrate	ROV6_3
368	good.Trinity_Gb_ROV6_3.Trinity.fasta	Barrettide_A	TRINITY_DN35160_c0_g1_i20	56.522	23	9	1	3	25	200	135	0.017	30.4	TECVCIEDTSGERVCIPENCDA		2.9.1	transrate	ROV6_3
375	good.Trinity_Gb_ROV6_3.Trinity.fasta	Barrettide_B	TRINITY_DN35160_c0_g1_i20	56.522	23	9	1	3	25	200	135	0.020	30.4	TECVCIEDTSGERVCIPENCDA		2.9.1	transrate	ROV6_3
369	good.Trinity_Gb_ROV6_3.Trinity.fasta	Barrettide_A	TRINITY_DN35160_c0_g1_i21	56.522	23	9	1	3	25	167	102	0.018	30.4	TECVCIEDTSGERVCIPENCDA		2.9.1	transrate	ROV6_3
377	good.Trinity_Gb_ROV6_3.Trinity.fasta	Barrettide_B	TRINITY_DN35160_c0_g1_i21	56.522	23	9	1	3	25	167	102	0.023	30.4	TECVCIEDTSGERVCIPENCDA		2.9.1	transrate	ROV6_3
371	good.Trinity_Gb_ROV6_3.Trinity.fasta	Barrettide_A	TRINITY_DN35160_c0_g1_i25	56.522	23	9	1	3	25	200	135	0.019	30.4	TECVCIEDTSGERVCIPENCDA		2.9.1	transrate	ROV6_3
376	good.Trinity_Gb_ROV6_3.Trinity.fasta	Barrettide_B	TRINITY_DN35160_c0_g1_i25	56.522	23	9	1	3	25	200	135	0.022	30.4	TECVCIEDTSGERVCIPENCDA		2.9.1	transrate	ROV6_3
367	good.Trinity_Gb_ROV6_3.Trinity.fasta	Barrettide_A	TRINITY_DN35160_c0_g1_i33	56.522	23	9	1	3	25	200	135	0.016	30.8	TECVCIEDTSGERVCIPENCDA		2.9.1	transrate	ROV6_3
373	good.Trinity_Gb_ROV6_3.Trinity.fasta	Barrettide_B	TRINITY_DN35160_c0_g1_i33	56.522	23	9	1	3	25	200	135	0.019	30.4	TECVCIEDTSGERVCIPENCDA		2.9.1	transrate	ROV6_3
366	good.Trinity_Gb_ROV6_3.Trinity.fasta	Barrettide_A	TRINITY_DN35160_c0_g1_i5	56.522	23	9	1	3	25	200	135	0.015	30.8	TECVCIEDTSGERVCIPENCDA		2.9.1	transrate	ROV6_3
372	good.Trinity_Gb_ROV6_3.Trinity.fasta	Barrettide_B	TRINITY_DN35160_c0_g1_i5	56.522	23	9	1	3	25	200	135	0.019	30.4	TECVCIEDTSGERVCIPENCDA		2.9.1	transrate	ROV6_3
370	good.Trinity_Gb_ROV6_3.Trinity.fasta	Barrettide_A	TRINITY_DN35160_c0_g4_i1	56.522	23	9	1	3	25	200	135	0.018	30.4	TECVCIEDTSGERVCIPENCDA		2.9.1	transrate	ROV6_3
374	good.Trinity_Gb_ROV6_3.Trinity.fasta	Barrettide_B	TRINITY_DN35160_c0_g4_i1	56.522	23	9	1	3	25	200	135	0.019	30.4	TECVCIEDTSGERVCIPENCDA		2.9.1	transrate	ROV6_3
449	good.trinity_Gb_trawl_5-rerun.Trinity.fasta	Barrettide_A	TRINITY_DN3276_c0_g1_i2	56.522	23	9	1	3	25	371	436	0.008	31.6	TECVCIEDTSGERVCIPENCDA		2.11.0	transrate	trawl_5
457	good.trinity_Gb_trawl_5-rerun.Trinity.fasta	Barrettide_B	TRINITY_DN3276_c0_g1_i2	56.522	23	9	1	3	25	371	436	0.010	31.2	TECVCIEDTSGERVCIPENCDA		2.11.0	transrate	trawl_5
453	good.trinity_Gb_trawl_5-rerun.Trinity.fasta	Barrettide_A	TRINITY_DN3276_c0_g1_i3	56.522	23	9	1	3	25	1167	1232	0.021	30.4	TECVCIEDTSGERVCIPENCDA		2.11.0	transrate	trawl_5
461	good.trinity_Gb_trawl_5-rerun.Trinity.fasta	Barrettide_B	TRINITY_DN3276_c0_g1_i3	56.522	23	9	1	3	25	1167	1232	0.025	30.4	TECVCIEDTSGERVCIPENCDA		2.11.0	transrate	trawl_5
452	good.trinity_Gb_trawl_5-rerun.Trinity.fasta	Barrettide_A	TRINITY_DN3276_c0_g1_i4	56.522	23	9	1	3	25	451	516	0.020	30.4	TECVCIEDTSGERVCIPENCDA		2.11.0	transrate	trawl_5
459	good.trinity_Gb_trawl_5-rerun.Trinity.fasta	Barrettide_B	TRINITY_DN3276_c0_g1_i4	56.522	23	9	1	3	25	451	516	0.023	30.4	TECVCIEDTSGERVCIPENCDA		2.11.0	transrate	trawl_5
450	good.trinity_Gb_trawl_5-rerun.Trinity.fasta	Barrettide_A	TRINITY_DN3276_c0_g1_i5	61.905	21	7	1	5	25	1150	1209	0.016	30.8	CVCIEDTSGERVCIPENCDA		2.11.0	transrate	trawl_5
458	good.trinity_Gb_trawl_5-rerun.Trinity.fasta	Barrettide_B	TRINITY_DN3276_c0_g1_i5	61.905	21	7	1	5	25	1150	1209	0.019	30.4	CVCIEDTSGERVCIPENCDA		2.11.0	transrate	trawl_5
451	good.trinity_Gb_trawl_5-rerun.Trinity.fasta	Barrettide_A	TRINITY_DN3276_c0_g1_i6	56.522	23	9	1	3	25	770	835	0.019	30.8	TECVCIEDTSGERVCIPENCDA		2.11.0	transrate	trawl_5
460	good.trinity_Gb_trawl_5-rerun.Trinity.fasta	Barrettide_B	TRINITY_DN3276_c0_g1_i6	56.522	23	9	1	3	25	770	835	0.023	30.4	TECVCIEDTSGERVCIPENCDA		2.11.0	transrate	trawl_5
468	good.Trinity_Gb_trawl_5.Trinity.fasta	Barrettide_A	TRINITY_DN949_c0_g3_i2	56.522	23	9	1	3	25	770	835	0.019	30.8	TECVCIEDTSGERVCIPENCDA		2.9.1	transrate	trawl_5
469	good.Trinity_Gb_trawl_5.Trinity.fasta	Barrettide_B	TRINITY_DN949_c0_g3_i2	56.522	23	9	1	3	25	770	835	0.023	30.4	TECVCIEDTSGERVCIPENCDA		2.9.1	transrate	trawl_5
470	good.Trinity_Gb_trawl_5.Trinity.fasta	Barrettide_A	TRINITY_DN949_c0_g3_i3	61.905	21	7	1	5	25	1150	1209	0.016	30.8	CVCIEDTSGERVCIPENCDA		2.9.1	transrate	trawl_5
471	good.Trinity_Gb_trawl_5.Trinity.fasta	Barrettide_B	TRINITY_DN949_c0_g3_i3	61.905	21	7	1	5	25	1150	1209	0.020	30.4	CVCIEDTSGERVCIPENCDA		2.9.1	transrate	trawl_5
509	good.trinity_Gb_trawl_6-rerun.Trinity.fasta	Barrettide_A	TRINITY_DN6308_c0_g1_i10	56.522	23	9	1	3	25	208	143	0.018	30.4	TECVCIEDTSGERVCIPENCDA		2.11.0	transrate	trawl_6
518	good.trinity_Gb_trawl_6-rerun.Trinity.fasta	Barrettide_B	TRINITY_DN6308_c0_g1_i10	56.522	23	9	1	3	25	208	143	0.023	30.4	TECVCIEDTSGERVCIPENCDA		2.11.0	transrate	trawl_6
510	good.trinity_Gb_trawl_6-rerun.Trinity.fasta	Barrettide_A	TRINITY_DN6308_c0_g1_i2	56.522	23	9	1	3	25	208	143	0.018	30.4	TECVCIEDTSGERVCIPENCDA		2.11.0	transrate	trawl_6
519	good.trinity_Gb_trawl_6-rerun.Trinity.fasta	Barrettide_B	TRINITY_DN6308_c0_g1_i2	56.522	23	9	1	3	25	208	143	0.023	30.4	TECVCIEDTSGERVCIPENCDA		2.11.0	transrate	trawl_6
511	good.trinity_Gb_trawl_6-rerun.Trinity.fasta	Barrettide_A	TRINITY_DN6308_c0_g1_i5	56.522	23	9	1	3	25	208	143	0.019	30.4	TECVCIEDTSGERVCIPENCDA		2.11.0	transrate	trawl_6
517	good.trinity_Gb_trawl_6-rerun.Trinity.fasta	Barrettide_B	TRINITY_DN6308_c0_g1_i5	56.522	23	9	1	3	25	208	143	0.022	30.4	TECVCIEDTSGERVCIPENCDA		2.11.0	transrate	trawl_6
508	good.trinity_Gb_trawl_6-rerun.Trinity.fasta	Barrettide_A	TRINITY_DN6308_c0_g1_i8	56.522	23	9	1	3	25	208	143	0.016	30.8	TECVCIEDTSGERVCIPENCDA		2.11.0	transrate	trawl_6
516	good.trinity_Gb_trawl_6-rerun.Trinity.fasta	Barrettide_B	TRINITY_DN6308_c0_g1_i8	56.522	23	9	1	3	25	208	143	0.021	30.4	TECVCIEDTSGERVCIPENCDA		2.11.0	transrate	trawl_6
536	good.Trinity_Gb_trawl_6.Trinity.fasta	Barrettide_A	TRINITY_DN10558_c1_g1_i1	65.217	23	7	1	5	27	249	184	0.008	30.8	CFCVRDGEGHKVCEPDNCDAGR		2.9.1	transrate	trawl_6
538	good.Trinity_Gb_trawl_6.Trinity.fasta	Barrettide_B	TRINITY_DN10558_c1_g1_i1	65.217	23	7	1	5	27	249	184	0.008	30.8	CFCVRDGEGHKVCEPDNCDAGR		2.9.1	transrate	trawl_6
537	good.Trinity_Gb_trawl_6.Trinity.fasta	Barrettide_A	TRINITY_DN10558_c1_g1_i3	65.217	23	7	1	5	27	506	441	0.014	30.8	CFCVRDGEGHKVCEPDNCDAGR		2.9.1	transrate	trawl_6
539	good.Trinity_Gb_trawl_6.Trinity.fasta	Barrettide_B	TRINITY_DN10558_c1_g1_i3	65.217	23	7	1	5	27	506	441	0.014	30.8	CFCVRDGEGHKVCEPDNCDAGR		2.9.1	transrate	trawl_6
540	good.Trinity_Gb_trawl_6.Trinity.fasta	Barrettide_A	TRINITY_DN5914_c0_g1_i1	56.522	23	9	1	3	25	208	143	0.017	30.8	TECVCIEDTSGERVCIPENCDA		2.9.1	transrate	trawl_6
543	good.Trinity_Gb_trawl_6.Trinity.fasta	Barrettide_B	TRINITY_DN5914_c0_g1_i1	56.522	23	9	1	3	25	208	143	0.021	30.4	TECVCIEDTSGERVCIPENCDA		2.9.1	transrate	trawl_6
541	good.Trinity_Gb_trawl_6.Trinity.fasta	Barrettide_A	TRINITY_DN5914_c0_g1_i6	56.522	23	9	1	3	25	208	143	0.019	30.4	TECVCIEDTSGERVCIPENCDA		2.9.1	transrate	trawl_6
545	good.Trinity_Gb_trawl_6.Trinity.fasta	Barrettide_B	TRINITY_DN5914_c0_g1_i6	56.522	23	9	1	3	25	208	143	0.024	30.4	TECVCIEDTSGERVCIPENCDA		2.9.1	transrate	trawl_6
542	good.Trinity_Gb_trawl_6.Trinity.fasta	Barrettide_A	TRINITY_DN5914_c0_g1_i8	56.522	23	9	1	3	25	208	143	0.019	30.4	TECVCIEDTSGERVCIPENCDA		2.9.1	transrate	trawl_6
544	good.Trinity_Gb_trawl_6.Trinity.fasta	Barrettide_B	TRINITY_DN5914_c0_g1_i8	56.522	23	9	1	3	25	208	143	0.022	30.4	TECVCIEDTSGERVCIPENCDA		2.9.1	transrate	trawl_6
25	Trinity_Gb01_KS.fasta	Barrettide_A	TRINITY_DN83621_c0_g1_i2	100.000	31	0	0	1	31	163	71	2.17e-16	66.2	DVSPCFCVEDETSGAKTCVPDNCDASRGTNP	A	2.3.2		Gb01
30	Trinity_Gb01_KS.fasta	Barrettide_B	TRINITY_DN83621_c0_g1_i2	96.774	31	1	0	1	31	163	71	4.21e-16	65.9	DVSPCFCVEDETSGAKTCVPDNCDASRGTNP	A	2.3.2		Gb01
86	trinity_Gb02-rerun.Trinity.fasta	Barrettide_A	TRINITY_DN27756_c0_g1_i10	100.000	31	0	0	1	31	1774	1682	6.90e-15	67.0	DVSPCFCVEDETSGAKTCVPDNCDASRGTNP	A	2.11.0		Gb02
91	trinity_Gb02-rerun.Trinity.fasta	Barrettide_B	TRINITY_DN27756_c0_g1_i10	96.774	31	1	0	1	31	1774	1682	1.38e-14	66.2	DVSPCFCVEDETSGAKTCVPDNCDASRGTNP	A	2.11.0		Gb02
85	trinity_Gb02-rerun.Trinity.fasta	Barrettide_A	TRINITY_DN27756_c0_g1_i13	100.000	31	0	0	1	31	2171	2079	6.88e-15	67.0	DVSPCFCVEDETSGAKTCVPDNCDASRGTNP	A	2.11.0		Gb02
90	trinity_Gb02-rerun.Trinity.fasta	Barrettide_B	TRINITY_DN27756_c0_g1_i13	96.774	31	1	0	1	31	2171	2079	1.38e-14	66.2	DVSPCFCVEDETSGAKTCVPDNCDASRGTNP	A	2.11.0		Gb02
89	trinity_Gb02-rerun.Trinity.fasta	Barrettide_A	TRINITY_DN27756_c0_g1_i18	100.000	31	0	0	1	31	2171	2079	4.39e-14	64.7	DVSPCFCVEDETSGAKTCVPDNCDASRGTNP	A	2.11.0		Gb02
94	trinity_Gb02-rerun.Trinity.fasta	Barrettide_B	TRINITY_DN27756_c0_g1_i18	96.774	31	1	0	1	31	2171	2079	8.12e-14	63.9	DVSPCFCVEDETSGAKTCVPDNCDASRGTNP	A	2.11.0		Gb02
88	trinity_Gb02-rerun.Trinity.fasta	Barrettide_A	TRINITY_DN27756_c0_g1_i22	100.000	31	0	0	1	31	1774	1682	8.98e-15	66.6	DVSPCFCVEDETSGAKTCVPDNCDASRGTNP	A	2.11.0		Gb02
93	trinity_Gb02-rerun.Trinity.fasta	Barrettide_B	TRINITY_DN27756_c0_g1_i22	96.774	31	1	0	1	31	1774	1682	1.76e-14	65.9	DVSPCFCVEDETSGAKTCVPDNCDASRGTNP	A	2.11.0		Gb02
87	trinity_Gb02-rerun.Trinity.fasta	Barrettide_A	TRINITY_DN27756_c0_g1_i3	100.000	31	0	0	1	31	2171	2079	8.96e-15	66.6	DVSPCFCVEDETSGAKTCVPDNCDASRGTNP	A	2.11.0		Gb02
92	trinity_Gb02-rerun.Trinity.fasta	Barrettide_B	TRINITY_DN27756_c0_g1_i3	96.774	31	1	0	1	31	2171	2079	1.76e-14	65.9	DVSPCFCVEDETSGAKTCVPDNCDASRGTNP	A	2.11.0		Gb02
121	Trinity_Gb02_KS.fasta	Barrettide_A	TRINITY_DN87618_c0_g1_i6	100.000	31	0	0	1	31	683	775	7.76e-15	66.6	DVSPCFCVEDETSGAKTCVPDNCDASRGTNP	A	2.3.2		Gb02
140	Trinity_Gb02_KS.fasta	Barrettide_B	TRINITY_DN87618_c0_g1_i6	96.774	31	1	0	1	31	683	775	1.49e-14	65.9	DVSPCFCVEDETSGAKTCVPDNCDASRGTNP	A	2.3.2		Gb02
119	Trinity_Gb02_KS.fasta	Barrettide_A	TRINITY_DN87618_c0_g1_i8	100.000	31	0	0	1	31	683	775	7.74e-15	66.6	DVSPCFCVEDETSGAKTCVPDNCDASRGTNP	A	2.3.2		Gb02
138	Trinity_Gb02_KS.fasta	Barrettide_B	TRINITY_DN87618_c0_g1_i8	96.774	31	1	0	1	31	683	775	1.49e-14	65.9	DVSPCFCVEDETSGAKTCVPDNCDASRGTNP	A	2.3.2		Gb02
201	trinity_Gb03-rerun.Trinity.fasta	Barrettide_A	TRINITY_DN252_c0_g1_i10	100.000	31	0	0	1	31	650	742	3.08e-15	66.6	DVSPCFCVEDETSGAKTCVPDNCDASRGTNP	A	2.11.0		Gb03
222	trinity_Gb03-rerun.Trinity.fasta	Barrettide_B	TRINITY_DN252_c0_g1_i10	96.774	31	1	0	1	31	650	742	6.28e-15	65.9	DVSPCFCVEDETSGAKTCVPDNCDASRGTNP	A	2.11.0		Gb03
199	trinity_Gb03-rerun.Trinity.fasta	Barrettide_A	TRINITY_DN252_c0_g1_i2	100.000	31	0	0	1	31	386	478	1.28e-15	66.6	DVSPCFCVEDETSGAKTCVPDNCDASRGTNP	A	2.11.0		Gb03
220	trinity_Gb03-rerun.Trinity.fasta	Barrettide_B	TRINITY_DN252_c0_g1_i2	96.774	31	1	0	1	31	386	478	2.27e-15	65.9	DVSPCFCVEDETSGAKTCVPDNCDASRGTNP	A	2.11.0		Gb03
205	trinity_Gb03-rerun.Trinity.fasta	Barrettide_A	TRINITY_DN252_c0_g1_i3	100.000	31	0	0	1	31	965	1057	2.09e-14	64.7	DVSPCFCVEDETSGAKTCVPDNCDASRGTNP	A	2.11.0		Gb03
226	trinity_Gb03-rerun.Trinity.fasta	Barrettide_B	TRINITY_DN252_c0_g1_i3	96.774	31	1	0	1	31	965	1057	3.89e-14	63.9	DVSPCFCVEDETSGAKTCVPDNCDASRGTNP	A	2.11.0		Gb03
200	trinity_Gb03-rerun.Trinity.fasta	Barrettide_A	TRINITY_DN252_c0_g1_i4	100.000	31	0	0	1	31	671	763	2.58e-15	67.0	DVSPCFCVEDETSGAKTCVPDNCDASRGTNP	A	2.11.0		Gb03
221	trinity_Gb03-rerun.Trinity.fasta	Barrettide_B	TRINITY_DN252_c0_g1_i4	96.774	31	1	0	1	31	671	763	5.15e-15	66.2	DVSPCFCVEDETSGAKTCVPDNCDASRGTNP	A	2.11.0		Gb03
203	trinity_Gb03-rerun.Trinity.fasta	Barrettide_A	TRINITY_DN252_c0_g1_i5	100.000	31	0	0	1	31	651	743	1.56e-14	64.7	DVSPCFCVEDETSGAKTCVPDNCDASRGTNP	A	2.11.0		Gb03
224	trinity_Gb03-rerun.Trinity.fasta	Barrettide_B	TRINITY_DN252_c0_g1_i5	96.774	31	1	0	1	31	651	743	2.96e-14	63.9	DVSPCFCVEDETSGAKTCVPDNCDASRGTNP	A	2.11.0		Gb03
204	trinity_Gb03-rerun.Trinity.fasta	Barrettide_A	TRINITY_DN252_c0_g1_i7	100.000	31	0	0	1	31	700	792	1.71e-14	64.7	DVSPCFCVEDETSGAKTCVPDNCDASRGTNP	A	2.11.0		Gb03
225	trinity_Gb03-rerun.Trinity.fasta	Barrettide_B	TRINITY_DN252_c0_g1_i7	96.774	31	1	0	1	31	700	792	3.23e-14	63.9	DVSPCFCVEDETSGAKTCVPDNCDASRGTNP	A	2.11.0		Gb03
206	trinity_Gb03-rerun.Trinity.fasta	Barrettide_A	TRINITY_DN252_c0_g1_i8	100.000	31	0	0	1	31	1014	1106	2.13e-14	64.7	DVSPCFCVEDETSGAKTCVPDNCDASRGTNP	A	2.11.0		Gb03
227	trinity_Gb03-rerun.Trinity.fasta	Barrettide_B	TRINITY_DN252_c0_g1_i8	96.774	31	1	0	1	31	1014	1106	3.96e-14	63.9	DVSPCFCVEDETSGAKTCVPDNCDASRGTNP	A	2.11.0		Gb03
241	Trinity_Gb03_KS.fasta	Barrettide_A	TRINITY_DN40000_c0_g1_i3	100.000	31	0	0	1	31	217	125	8.88e-16	66.6	DVSPCFCVEDETSGAKTCVPDNCDASRGTNP	A	2.3.2		Gb03
261	Trinity_Gb03_KS.fasta	Barrettide_B	TRINITY_DN40000_c0_g1_i3	96.774	31	1	0	1	31	217	125	1.86e-15	65.5	DVSPCFCVEDETSGAKTCVPDNCDASRGTNP	A	2.3.2		Gb03
244	Trinity_Gb03_KS.fasta	Barrettide_A	TRINITY_DN40000_c0_g1_i4	100.000	31	0	0	1	31	217	125	1.78e-14	64.7	DVSPCFCVEDETSGAKTCVPDNCDASRGTNP	A	2.3.2		Gb03
263	Trinity_Gb03_KS.fasta	Barrettide_B	TRINITY_DN40000_c0_g1_i4	96.774	31	1	0	1	31	217	125	3.33e-14	63.9	DVSPCFCVEDETSGAKTCVPDNCDASRGTNP	A	2.3.2		Gb03
245	Trinity_Gb03_KS.fasta	Barrettide_A	TRINITY_DN40000_c0_g1_i5	100.000	31	0	0	1	31	217	125	1.81e-14	64.7	DVSPCFCVEDETSGAKTCVPDNCDASRGTNP	A	2.3.2		Gb03
264	Trinity_Gb03_KS.fasta	Barrettide_B	TRINITY_DN40000_c0_g1_i5	96.774	31	1	0	1	31	217	125	3.39e-14	63.9	DVSPCFCVEDETSGAKTCVPDNCDASRGTNP	A	2.3.2		Gb03
279	sequences_MeanPerc20_EukBoth.fasta	Barrettide_A	contig_661_pilon	100.000	31	0	0	1	31	14966	15058	3.04e-14	64.7	DVSPCFCVEDETSGAKTCVPDNCDASRGTNP	A			genome
291	sequences_MeanPerc20_EukBoth.fasta	Barrettide_B	contig_661_pilon	96.774	31	1	0	1	31	14966	15058	5.63e-14	63.9	DVSPCFCVEDETSGAKTCVPDNCDASRGTNP	A			genome
242	Trinity_Gb03_KS.fasta	Barrettide_A	TRINITY_DN40000_c0_g1_i2	96.774	31	1	0	1	31	217	125	3.10e-15	65.9	DVSPCFCVEDETSGAKTCLPDNCDASRGTNP	B	2.3.2		Gb03
260	Trinity_Gb03_KS.fasta	Barrettide_B	TRINITY_DN40000_c0_g1_i2	100.000	31	0	0	1	31	217	125	9.96e-16	67.4	DVSPCFCVEDETSGAKTCLPDNCDASRGTNP	B	2.3.2		Gb03
243	Trinity_Gb03_KS.fasta	Barrettide_A	TRINITY_DN40000_c0_g1_i1	90.323	31	3	0	1	31	182	90	5.82e-15	62.8	NVVPCFCVEDETSGAKTCIPDNCDASRGTNP	C	2.3.2		Gb03
262	Trinity_Gb03_KS.fasta	Barrettide_B	TRINITY_DN40000_c0_g1_i1	90.323	31	3	0	1	31	182	90	6.42e-15	62.8	NVVPCFCVEDETSGAKTCIPDNCDASRGTNP	C	2.3.2		Gb03
280	sequences_MeanPerc20_EukBoth.fasta	Barrettide_A	contig_661_pilon	90.323	31	3	0	1	31	6579	6487	5.64e-13	61.2	NVVPCFCVEDETSGAKTCIPDNCDASRGTNP	C			genome
292	sequences_MeanPerc20_EukBoth.fasta	Barrettide_B	contig_661_pilon	90.323	31	3	0	1	31	6579	6487	5.69e-13	61.2	NVVPCFCVEDETSGAKTCIPDNCDASRGTNP	C			genome
385	trinity.Gb_ROV6_3-rerun.Trinity.fasta	Barrettide_A	TRINITY_DN2032_c0_g1_i14	90.323	31	3	0	1	31	642	734	2.49e-14	63.9	NVVPCFCVEDETSGAKTCIPDNCDASRGTNP	C	2.11.0		ROV6_3
401	trinity.Gb_ROV6_3-rerun.Trinity.fasta	Barrettide_B	TRINITY_DN2032_c0_g1_i14	90.323	31	3	0	1	31	642	734	2.78e-14	63.9	NVVPCFCVEDETSGAKTCIPDNCDASRGTNP	C	2.11.0		ROV6_3
417	Trinity_Gb_ROV6_3.Trinity.fasta	Barrettide_A	TRINITY_DN18_c0_g1_i16	90.323	31	3	0	1	31	642	734	2.90e-14	63.9	NVVPCFCVEDETSGAKTCIPDNCDASRGTNP	C	2.9.1		ROV6_3
435	Trinity_Gb_ROV6_3.Trinity.fasta	Barrettide_B	TRINITY_DN18_c0_g1_i16	90.323	31	3	0	1	31	642	734	3.24e-14	63.9	NVVPCFCVEDETSGAKTCIPDNCDASRGTNP	C	2.9.1		ROV6_3
474	trinity_Gb_trawl_5-rerun.Trinity.fasta	Barrettide_A	TRINITY_DN861_c0_g1_i11	90.323	31	3	0	1	31	270	362	2.82e-14	62.8	NVVPCFCVEDETSGAKTCIPDNCDASRGTNP	C	2.11.0		trawl_5
482	trinity_Gb_trawl_5-rerun.Trinity.fasta	Barrettide_B	TRINITY_DN861_c0_g1_i11	90.323	31	3	0	1	31	270	362	3.10e-14	62.8	NVVPCFCVEDETSGAKTCIPDNCDASRGTNP	C	2.11.0		trawl_5
491	Trinity_Gb_trawl_5.Trinity.fasta	Barrettide_A	TRINITY_DN480_c0_g1_i13	90.323	31	3	0	1	31	270	362	2.93e-14	62.8	NVVPCFCVEDETSGAKTCIPDNCDASRGTNP	C	2.9.1		trawl_5
499	Trinity_Gb_trawl_5.Trinity.fasta	Barrettide_B	TRINITY_DN480_c0_g1_i13	90.323	31	3	0	1	31	270	362	3.23e-14	62.8	NVVPCFCVEDETSGAKTCIPDNCDASRGTNP	C	2.9.1		trawl_5
551	trinity_Gb_trawl_6-rerun.Trinity.fasta	Barrettide_A	TRINITY_DN1153_c0_g1_i11	90.323	31	3	0	1	31	251	159	7.31e-15	64.3	NVVPCFCVEDETSGAKTCIPDNCDASRGTNP	C	2.11.0		trawl_6
564	trinity_Gb_trawl_6-rerun.Trinity.fasta	Barrettide_B	TRINITY_DN1153_c0_g1_i11	90.323	31	3	0	1	31	251	159	8.86e-15	63.9	NVVPCFCVEDETSGAKTCIPDNCDASRGTNP	C	2.11.0		trawl_6
550	trinity_Gb_trawl_6-rerun.Trinity.fasta	Barrettide_A	TRINITY_DN1153_c0_g1_i12	90.323	31	3	0	1	31	178	86	4.64e-15	64.3	NVVPCFCVEDETSGAKTCIPDNCDASRGTNP	C	2.11.0		trawl_6
563	trinity_Gb_trawl_6-rerun.Trinity.fasta	Barrettide_B	TRINITY_DN1153_c0_g1_i12	90.323	31	3	0	1	31	178	86	5.64e-15	63.9	NVVPCFCVEDETSGAKTCIPDNCDASRGTNP	C	2.11.0		trawl_6
575	Trinity_Gb_trawl_6.Trinity.fasta	Barrettide_A	TRINITY_DN68_c0_g1_i14	90.323	31	3	0	1	31	273	365	7.07e-15	63.9	NVVPCFCVEDETSGAKTCIPDNCDASRGTNP	C	2.9.1		trawl_6
588	Trinity_Gb_trawl_6.Trinity.fasta	Barrettide_B	TRINITY_DN68_c0_g1_i14	90.323	31	3	0	1	31	273	365	7.95e-15	63.9	NVVPCFCVEDETSGAKTCIPDNCDASRGTNP	C	2.9.1		trawl_6
16	trinity_Gb01-rerun.Trinity.fasta	Barrettide_A	TRINITY_DN622_c0_g1_i1	90.323	31	3	0	1	31	207	115	1.07e-13	61.6	DVSPCFCVEDERSGAKNCLPDNCDASRGTNP	D	2.11.0		Gb01
19	trinity_Gb01-rerun.Trinity.fasta	Barrettide_B	TRINITY_DN622_c0_g1_i1	93.548	31	2	0	1	31	207	115	3.27e-14	63.2	DVSPCFCVEDERSGAKNCLPDNCDASRGTNP	D	2.11.0		Gb01
15	trinity_Gb01-rerun.Trinity.fasta	Barrettide_A	TRINITY_DN622_c0_g1_i7	90.323	31	3	0	1	31	207	115	9.03e-14	62.0	DVSPCFCVEDERSGAKNCLPDNCDASRGTNP	D	2.11.0		Gb01
18	trinity_Gb01-rerun.Trinity.fasta	Barrettide_B	TRINITY_DN622_c0_g1_i7	93.548	31	2	0	1	31	207	115	2.86e-14	63.2	DVSPCFCVEDERSGAKNCLPDNCDASRGTNP	D	2.11.0		Gb01
17	trinity_Gb01-rerun.Trinity.fasta	Barrettide_A	TRINITY_DN622_c0_g1_i9	90.323	31	3	0	1	31	207	115	6.23e-13	60.5	DVSPCFCVEDERSGAKNCLPDNCDASRGTNP	D	2.11.0		Gb01
20	trinity_Gb01-rerun.Trinity.fasta	Barrettide_B	TRINITY_DN622_c0_g1_i9	93.548	31	2	0	1	31	207	115	2.20e-13	61.6	DVSPCFCVEDERSGAKNCLPDNCDASRGTNP	D	2.11.0		Gb01
26	Trinity_Gb01_KS.fasta	Barrettide_A	TRINITY_DN83621_c0_g1_i1	90.323	31	3	0	1	31	163	71	1.95e-14	61.2	DVSPCFCVEDERSGAKNCLPDNCDASRGTNP	D	2.3.2		Gb01
31	Trinity_Gb01_KS.fasta	Barrettide_B	TRINITY_DN83621_c0_g1_i1	93.548	31	2	0	1	31	163	71	5.38e-15	62.8	DVSPCFCVEDERSGAKNCLPDNCDASRGTNP	D	2.3.2		Gb01
132	Trinity_Gb02_KS.fasta	Barrettide_A	TRINITY_DN87618_c0_g1_i2	90.323	31	3	0	1	31	986	1078	1.37e-12	60.5	DVSPCFCVEDERSGAKNCLPDNCDASRGTNP	D	2.3.2		Gb02
151	Trinity_Gb02_KS.fasta	Barrettide_B	TRINITY_DN87618_c0_g1_i2	93.548	31	2	0	1	31	986	1078	4.99e-13	61.6	DVSPCFCVEDERSGAKNCLPDNCDASRGTNP	D	2.3.2		Gb02
130	Trinity_Gb02_KS.fasta	Barrettide_A	TRINITY_DN87618_c0_g1_i3	90.323	31	3	0	1	31	986	1078	1.36e-12	60.5	DVSPCFCVEDERSGAKNCLPDNCDASRGTNP	D	2.3.2		Gb02
149	Trinity_Gb02_KS.fasta	Barrettide_B	TRINITY_DN87618_c0_g1_i3	93.548	31	2	0	1	31	986	1078	4.98e-13	61.6	DVSPCFCVEDERSGAKNCLPDNCDASRGTNP	D	2.3.2		Gb02
126	Trinity_Gb02_KS.fasta	Barrettide_A	TRINITY_DN87618_c0_g1_i4	90.323	31	3	0	1	31	662	754	4.66e-13	61.6	DVSPCFCVEDERSGAKNCLPDNCDASRGTNP	D	2.3.2		Gb02
142	Trinity_Gb02_KS.fasta	Barrettide_B	TRINITY_DN87618_c0_g1_i4	93.548	31	2	0	1	31	662	754	1.55e-13	63.2	DVSPCFCVEDERSGAKNCLPDNCDASRGTNP	D	2.3.2		Gb02
128	Trinity_Gb02_KS.fasta	Barrettide_A	TRINITY_DN87618_c0_g1_i7	90.323	31	3	0	1	31	662	754	4.68e-13	61.6	DVSPCFCVEDERSGAKNCLPDNCDASRGTNP	D	2.3.2		Gb02
144	Trinity_Gb02_KS.fasta	Barrettide_B	TRINITY_DN87618_c0_g1_i7	93.548	31	2	0	1	31	662	754	1.55e-13	63.2	DVSPCFCVEDERSGAKNCLPDNCDASRGTNP	D	2.3.2		Gb02
304	trinity_out_dir.Trinity.fasta_Radax-assembly	Barrettide_A	TRINITY_DN280474_c1_g3_i2	90.323	31	3	0	1	31	1774	1682	1.26e-12	61.6	DVSPCFCVEDERSGAKNCLPDNCDASRGTNP	D			metatranscriptome
317	trinity_out_dir.Trinity.fasta_Radax-assembly	Barrettide_B	TRINITY_DN280474_c1_g3_i2	93.548	31	2	0	1	31	1774	1682	4.09e-13	63.2	DVSPCFCVEDERSGAKNCLPDNCDASRGTNP	D			metatranscriptome
282	sequences_MeanPerc20_EukBoth.fasta	Barrettide_A	contig_1772_pilon	87.097	31	4	0	1	31	51554	51462	1.38e-12	60.1	NVGPCFCVEDETSGAKMCIPDNCDASRGTNP	E			genome
294	sequences_MeanPerc20_EukBoth.fasta	Barrettide_B	contig_1772_pilon	87.097	31	4	0	1	31	51554	51462	1.59e-12	59.7	NVGPCFCVEDETSGAKMCIPDNCDASRGTNP	E			genome
601	trinity_Gb_trawl_8-rerun.Trinity.fasta	Barrettide_A	TRINITY_DN1779_c0_g1_i3	87.097	31	4	0	1	31	121	213	3.13e-14	60.1	NVGPCFCVEDETSGAKMCIPDNCDASRGTNP	E	2.11.0		trawl_8
611	trinity_Gb_trawl_8-rerun.Trinity.fasta	Barrettide_B	TRINITY_DN1779_c0_g1_i3	87.097	31	4	0	1	31	121	213	3.64e-14	59.7	NVGPCFCVEDETSGAKMCIPDNCDASRGTNP	E	2.11.0		trawl_8
95	trinity_Gb02-rerun.Trinity.fasta	Barrettide_A	TRINITY_DN27756_c0_g1_i27	93.548	31	2	0	1	31	1774	1682	5.91e-14	64.3	NVVPCFCVEDETSGAKTCVPDNCDASRGTNP	F	2.11.0		Gb02
96	trinity_Gb02-rerun.Trinity.fasta	Barrettide_B	TRINITY_DN27756_c0_g1_i27	90.323	31	3	0	1	31	1774	1682	1.19e-13	63.5	NVVPCFCVEDETSGAKTCVPDNCDASRGTNP	F	2.11.0		Gb02
125	Trinity_Gb02_KS.fasta	Barrettide_A	TRINITY_DN87618_c0_g1_i1	93.548	31	2	0	1	31	404	496	1.38e-13	63.2	NVVPCFCVEDETSGAKTCVPDNCDASRGTNP	F	2.3.2		Gb02
148	Trinity_Gb02_KS.fasta	Barrettide_B	TRINITY_DN87618_c0_g1_i1	90.323	31	3	0	1	31	404	496	2.76e-13	62.4	NVVPCFCVEDETSGAKTCVPDNCDASRGTNP	F	2.3.2		Gb02
123	Trinity_Gb02_KS.fasta	Barrettide_A	TRINITY_DN87618_c0_g1_i5	93.548	31	2	0	1	31	404	496	1.37e-13	63.2	NVVPCFCVEDETSGAKTCVPDNCDASRGTNP	F	2.3.2		Gb02
146	Trinity_Gb02_KS.fasta	Barrettide_B	TRINITY_DN87618_c0_g1_i5	90.323	31	3	0	1	31	404	496	2.73e-13	62.4	NVVPCFCVEDETSGAKTCVPDNCDASRGTNP	F	2.3.2		Gb02
202	trinity_Gb03-rerun.Trinity.fasta	Barrettide_A	TRINITY_DN252_c0_g1_i1	93.548	31	2	0	1	31	394	486	1.21e-14	63.9	NVVPCFCVEDETSGAKTCVPDNCDASRGTNP	F	2.11.0		Gb03
223	trinity_Gb03-rerun.Trinity.fasta	Barrettide_B	TRINITY_DN252_c0_g1_i1	90.323	31	3	0	1	31	394	486	2.65e-14	62.8	NVVPCFCVEDETSGAKTCVPDNCDASRGTNP	F	2.11.0		Gb03
379	trinity.Gb_ROV6_3-rerun.Trinity.fasta	Barrettide_A	TRINITY_DN2032_c0_g1_i10	96.774	31	1	0	1	31	919	1011	4.13e-15	66.6	DVSPCFCVEDETSGAKTCIPDNCDASRGTNP	G	2.11.0		ROV6_3
395	trinity.Gb_ROV6_3-rerun.Trinity.fasta	Barrettide_B	TRINITY_DN2032_c0_g1_i10	96.774	31	1	0	1	31	919	1011	4.70e-15	66.6	DVSPCFCVEDETSGAKTCIPDNCDASRGTNP	G	2.11.0		ROV6_3
384	trinity.Gb_ROV6_3-rerun.Trinity.fasta	Barrettide_A	TRINITY_DN2032_c0_g1_i13	96.774	31	1	0	1	31	1105	1197	2.06e-14	64.7	DVSPCFCVEDETSGAKTCIPDNCDASRGTNP	G	2.11.0		ROV6_3
400	trinity.Gb_ROV6_3-rerun.Trinity.fasta	Barrettide_B	TRINITY_DN2032_c0_g1_i13	96.774	31	1	0	1	31	1105	1197	2.19e-14	64.7	DVSPCFCVEDETSGAKTCIPDNCDASRGTNP	G	2.11.0		ROV6_3
383	trinity.Gb_ROV6_3-rerun.Trinity.fasta	Barrettide_A	TRINITY_DN2032_c0_g1_i17	96.774	31	1	0	1	31	1085	1177	1.27e-14	65.5	DVSPCFCVEDETSGAKTCIPDNCDASRGTNP	G	2.11.0		ROV6_3
399	trinity.Gb_ROV6_3-rerun.Trinity.fasta	Barrettide_B	TRINITY_DN2032_c0_g1_i17	96.774	31	1	0	1	31	1085	1177	1.46e-14	65.1	DVSPCFCVEDETSGAKTCIPDNCDASRGTNP	G	2.11.0		ROV6_3
382	trinity.Gb_ROV6_3-rerun.Trinity.fasta	Barrettide_A	TRINITY_DN2032_c0_g1_i19	96.774	31	1	0	1	31	1036	1128	1.26e-14	65.5	DVSPCFCVEDETSGAKTCIPDNCDASRGTNP	G	2.11.0		ROV6_3
398	trinity.Gb_ROV6_3-rerun.Trinity.fasta	Barrettide_B	TRINITY_DN2032_c0_g1_i19	96.774	31	1	0	1	31	1036	1128	1.44e-14	65.1	DVSPCFCVEDETSGAKTCIPDNCDASRGTNP	G	2.11.0		ROV6_3
380	trinity.Gb_ROV6_3-rerun.Trinity.fasta	Barrettide_A	TRINITY_DN2032_c0_g1_i21	96.774	31	1	0	1	31	919	1011	4.16e-15	66.6	DVSPCFCVEDETSGAKTCIPDNCDASRGTNP	G	2.11.0		ROV6_3
396	trinity.Gb_ROV6_3-rerun.Trinity.fasta	Barrettide_B	TRINITY_DN2032_c0_g1_i21	96.774	31	1	0	1	31	919	1011	4.73e-15	66.6	DVSPCFCVEDETSGAKTCIPDNCDASRGTNP	G	2.11.0		ROV6_3
381	trinity.Gb_ROV6_3-rerun.Trinity.fasta	Barrettide_A	TRINITY_DN2032_c0_g1_i5	96.774	31	1	0	1	31	898	990	4.72e-15	66.2	DVSPCFCVEDETSGAKTCIPDNCDASRGTNP	G	2.11.0		ROV6_3
397	trinity.Gb_ROV6_3-rerun.Trinity.fasta	Barrettide_B	TRINITY_DN2032_c0_g1_i5	96.774	31	1	0	1	31	898	990	5.21e-15	66.2	DVSPCFCVEDETSGAKTCIPDNCDASRGTNP	G	2.11.0		ROV6_3
378	trinity.Gb_ROV6_3-rerun.Trinity.fasta	Barrettide_A	TRINITY_DN2032_c0_g1_i7	96.774	31	1	0	1	31	451	543	2.05e-15	66.2	DVSPCFCVEDETSGAKTCIPDNCDASRGTNP	G	2.11.0		ROV6_3
394	trinity.Gb_ROV6_3-rerun.Trinity.fasta	Barrettide_B	TRINITY_DN2032_c0_g1_i7	96.774	31	1	0	1	31	451	543	2.05e-15	66.2	DVSPCFCVEDETSGAKTCIPDNCDASRGTNP	G	2.11.0		ROV6_3
413	Trinity_Gb_ROV6_3.Trinity.fasta	Barrettide_A	TRINITY_DN18_c0_g1_i12	96.774	31	1	0	1	31	1036	1128	1.34e-14	65.5	DVSPCFCVEDETSGAKTCIPDNCDASRGTNP	G	2.9.1		ROV6_3
431	Trinity_Gb_ROV6_3.Trinity.fasta	Barrettide_B	TRINITY_DN18_c0_g1_i12	96.774	31	1	0	1	31	1036	1128	1.54e-14	65.1	DVSPCFCVEDETSGAKTCIPDNCDASRGTNP	G	2.9.1		ROV6_3
410	Trinity_Gb_ROV6_3.Trinity.fasta	Barrettide_A	TRINITY_DN18_c0_g1_i15	96.774	31	1	0	1	31	3	95	6.92e-16	64.3	DVSPCFCVEDETSGAKTCIPDNCDASRGTNP	G	2.9.1		ROV6_3
428	Trinity_Gb_ROV6_3.Trinity.fasta	Barrettide_B	TRINITY_DN18_c0_g1_i15	96.774	31	1	0	1	31	3	95	7.64e-16	64.3	DVSPCFCVEDETSGAKTCIPDNCDASRGTNP	G	2.9.1		ROV6_3
412	Trinity_Gb_ROV6_3.Trinity.fasta	Barrettide_A	TRINITY_DN18_c0_g1_i24	96.774	31	1	0	1	31	898	990	5.49e-15	66.2	DVSPCFCVEDETSGAKTCIPDNCDASRGTNP	G	2.9.1		ROV6_3
430	Trinity_Gb_ROV6_3.Trinity.fasta	Barrettide_B	TRINITY_DN18_c0_g1_i24	96.774	31	1	0	1	31	898	990	6.01e-15	66.2	DVSPCFCVEDETSGAKTCIPDNCDASRGTNP	G	2.9.1		ROV6_3
416	Trinity_Gb_ROV6_3.Trinity.fasta	Barrettide_A	TRINITY_DN18_c0_g1_i26	96.774	31	1	0	1	31	1056	1148	2.18e-14	64.7	DVSPCFCVEDETSGAKTCIPDNCDASRGTNP	G	2.9.1		ROV6_3
434	Trinity_Gb_ROV6_3.Trinity.fasta	Barrettide_B	TRINITY_DN18_c0_g1_i26	96.774	31	1	0	1	31	1056	1148	2.31e-14	64.7	DVSPCFCVEDETSGAKTCIPDNCDASRGTNP	G	2.9.1		ROV6_3
414	Trinity_Gb_ROV6_3.Trinity.fasta	Barrettide_A	TRINITY_DN18_c0_g1_i4	96.774	31	1	0	1	31	1106	1198	1.36e-14	65.5	DVSPCFCVEDETSGAKTCIPDNCDASRGTNP	G	2.9.1		ROV6_3
432	Trinity_Gb_ROV6_3.Trinity.fasta	Barrettide_B	TRINITY_DN18_c0_g1_i4	96.774	31	1	0	1	31	1106	1198	1.56e-14	65.1	DVSPCFCVEDETSGAKTCIPDNCDASRGTNP	G	2.9.1		ROV6_3
415	Trinity_Gb_ROV6_3.Trinity.fasta	Barrettide_A	TRINITY_DN18_c0_g1_i7	96.774	31	1	0	1	31	1085	1177	1.37e-14	65.5	DVSPCFCVEDETSGAKTCIPDNCDASRGTNP	G	2.9.1		ROV6_3
433	Trinity_Gb_ROV6_3.Trinity.fasta	Barrettide_B	TRINITY_DN18_c0_g1_i7	96.774	31	1	0	1	31	1085	1177	1.57e-14	65.1	DVSPCFCVEDETSGAKTCIPDNCDASRGTNP	G	2.9.1		ROV6_3
411	Trinity_Gb_ROV6_3.Trinity.fasta	Barrettide_A	TRINITY_DN18_c0_g1_i8	96.774	31	1	0	1	31	919	1011	5.04e-15	66.6	DVSPCFCVEDETSGAKTCIPDNCDASRGTNP	G	2.9.1		ROV6_3
429	Trinity_Gb_ROV6_3.Trinity.fasta	Barrettide_B	TRINITY_DN18_c0_g1_i8	96.774	31	1	0	1	31	919	1011	5.40e-15	66.2	DVSPCFCVEDETSGAKTCIPDNCDASRGTNP	G	2.9.1		ROV6_3
488	Trinity_Gb_trawl_5.Trinity.fasta	Barrettide_A	TRINITY_DN480_c0_g1_i9	96.774	31	1	0	1	31	549	641	3.20e-15	66.6	DVSPCFCVEDETSGAKTCIPDNCDASRGTNP	G	2.11.0		trawl_5
473	trinity_Gb_trawl_5-rerun.Trinity.fasta	Barrettide_A	TRINITY_DN861_c0_g1_i1	96.774	31	1	0	1	31	528	620	3.57e-15	66.2	DVSPCFCVEDETSGAKTCIPDNCDASRGTNP	G	2.11.0		trawl_5
481	trinity_Gb_trawl_5-rerun.Trinity.fasta	Barrettide_B	TRINITY_DN861_c0_g1_i1	96.774	31	1	0	1	31	528	620	3.92e-15	66.2	DVSPCFCVEDETSGAKTCIPDNCDASRGTNP	G	2.11.0		trawl_5
472	trinity_Gb_trawl_5-rerun.Trinity.fasta	Barrettide_A	TRINITY_DN861_c0_g1_i4	96.774	31	1	0	1	31	549	641	2.98e-15	66.6	DVSPCFCVEDETSGAKTCIPDNCDASRGTNP	G	2.11.0		trawl_5
480	trinity_Gb_trawl_5-rerun.Trinity.fasta	Barrettide_B	TRINITY_DN861_c0_g1_i4	96.774	31	1	0	1	31	549	641	3.31e-15	66.6	DVSPCFCVEDETSGAKTCIPDNCDASRGTNP	G	2.11.0		trawl_5
489	Trinity_Gb_trawl_5.Trinity.fasta	Barrettide_A	TRINITY_DN480_c0_g1_i11	96.774	31	1	0	1	31	528	620	3.75e-15	66.2	DVSPCFCVEDETSGAKTCIPDNCDASRGTNP	G	2.9.1		trawl_5
497	Trinity_Gb_trawl_5.Trinity.fasta	Barrettide_B	TRINITY_DN480_c0_g1_i11	96.774	31	1	0	1	31	528	620	4.07e-15	66.2	DVSPCFCVEDETSGAKTCIPDNCDASRGTNP	G	2.9.1		trawl_5
490	Trinity_Gb_trawl_5.Trinity.fasta	Barrettide_A	TRINITY_DN480_c0_g1_i12	96.774	31	1	0	1	31	528	620	4.20e-15	66.2	DVSPCFCVEDETSGAKTCIPDNCDASRGTNP	G	2.9.1		trawl_5
498	Trinity_Gb_trawl_5.Trinity.fasta	Barrettide_B	TRINITY_DN480_c0_g1_i12	96.774	31	1	0	1	31	528	620	4.56e-15	66.2	DVSPCFCVEDETSGAKTCIPDNCDASRGTNP	G	2.9.1		trawl_5
496	Trinity_Gb_trawl_5.Trinity.fasta	Barrettide_B	TRINITY_DN480_c0_g1_i9	96.774	31	1	0	1	31	549	641	3.47e-15	66.6	DVSPCFCVEDETSGAKTCIPDNCDASRGTNP	G	2.9.1		trawl_5
546	trinity_Gb_trawl_6-rerun.Trinity.fasta	Barrettide_A	TRINITY_DN1153_c0_g1_i1	96.774	31	1	0	1	31	178	86	1.20e-15	64.3	DVSPCFCVEDETSGAKTCIPDNCDASRGTNP	G	2.11.0		trawl_6
559	trinity_Gb_trawl_6-rerun.Trinity.fasta	Barrettide_B	TRINITY_DN1153_c0_g1_i1	96.774	31	1	0	1	31	178	86	1.32e-15	64.3	DVSPCFCVEDETSGAKTCIPDNCDASRGTNP	G	2.11.0		trawl_6
552	trinity_Gb_trawl_6-rerun.Trinity.fasta	Barrettide_A	TRINITY_DN1153_c0_g1_i16	96.774	31	1	0	1	31	251	159	3.09e-14	64.3	DVSPCFCVEDETSGAKTCIPDNCDASRGTNP	G	2.11.0		trawl_6
565	trinity_Gb_trawl_6-rerun.Trinity.fasta	Barrettide_B	TRINITY_DN1153_c0_g1_i16	96.774	31	1	0	1	31	251	159	3.37e-14	64.3	DVSPCFCVEDETSGAKTCIPDNCDASRGTNP	G	2.11.0		trawl_6
553	trinity_Gb_trawl_6-rerun.Trinity.fasta	Barrettide_A	TRINITY_DN1153_c0_g1_i20	96.774	31	1	0	1	31	251	159	3.09e-14	64.3	DVSPCFCVEDETSGAKTCIPDNCDASRGTNP	G	2.11.0		trawl_6
566	trinity_Gb_trawl_6-rerun.Trinity.fasta	Barrettide_B	TRINITY_DN1153_c0_g1_i20	96.774	31	1	0	1	31	251	159	3.37e-14	64.3	DVSPCFCVEDETSGAKTCIPDNCDASRGTNP	G	2.11.0		trawl_6
547	trinity_Gb_trawl_6-rerun.Trinity.fasta	Barrettide_A	TRINITY_DN1153_c0_g1_i3	96.774	31	1	0	1	31	178	86	1.71e-15	67.0	DVSPCFCVEDETSGAKTCIPDNCDASRGTNP	G	2.11.0		trawl_6
560	trinity_Gb_trawl_6-rerun.Trinity.fasta	Barrettide_B	TRINITY_DN1153_c0_g1_i3	96.774	31	1	0	1	31	178	86	1.97e-15	67.0	DVSPCFCVEDETSGAKTCIPDNCDASRGTNP	G	2.11.0		trawl_6
549	trinity_Gb_trawl_6-rerun.Trinity.fasta	Barrettide_A	TRINITY_DN1153_c0_g1_i4	96.774	31	1	0	1	31	251	159	2.72e-15	66.6	DVSPCFCVEDETSGAKTCIPDNCDASRGTNP	G	2.11.0		trawl_6
562	trinity_Gb_trawl_6-rerun.Trinity.fasta	Barrettide_B	TRINITY_DN1153_c0_g1_i4	96.774	31	1	0	1	31	251	159	3.18e-15	66.6	DVSPCFCVEDETSGAKTCIPDNCDASRGTNP	G	2.11.0		trawl_6
548	trinity_Gb_trawl_6-rerun.Trinity.fasta	Barrettide_A	TRINITY_DN1153_c0_g1_i6	96.774	31	1	0	1	31	251	159	2.18e-15	67.0	DVSPCFCVEDETSGAKTCIPDNCDASRGTNP	G	2.11.0		trawl_6
561	trinity_Gb_trawl_6-rerun.Trinity.fasta	Barrettide_B	TRINITY_DN1153_c0_g1_i6	96.774	31	1	0	1	31	251	159	2.52e-15	67.0	DVSPCFCVEDETSGAKTCIPDNCDASRGTNP	G	2.11.0		trawl_6
578	Trinity_Gb_trawl_6.Trinity.fasta	Barrettide_A	TRINITY_DN68_c0_g1_i11	96.774	31	1	0	1	31	651	743	2.41e-14	64.3	DVSPCFCVEDETSGAKTCIPDNCDASRGTNP	G	2.9.1		trawl_6
591	Trinity_Gb_trawl_6.Trinity.fasta	Barrettide_B	TRINITY_DN68_c0_g1_i11	96.774	31	1	0	1	31	651	743	2.64e-14	64.3	DVSPCFCVEDETSGAKTCIPDNCDASRGTNP	G	2.9.1		trawl_6
572	Trinity_Gb_trawl_6.Trinity.fasta	Barrettide_A	TRINITY_DN68_c0_g1_i13	96.774	31	1	0	1	31	552	644	2.36e-15	67.0	DVSPCFCVEDETSGAKTCIPDNCDASRGTNP	G	2.9.1		trawl_6
585	Trinity_Gb_trawl_6.Trinity.fasta	Barrettide_B	TRINITY_DN68_c0_g1_i13	96.774	31	1	0	1	31	552	644	2.56e-15	67.0	DVSPCFCVEDETSGAKTCIPDNCDASRGTNP	G	2.9.1		trawl_6
574	Trinity_Gb_trawl_6.Trinity.fasta	Barrettide_A	TRINITY_DN68_c0_g1_i20	96.774	31	1	0	1	31	531	623	2.97e-15	67.0	DVSPCFCVEDETSGAKTCIPDNCDASRGTNP	G	2.9.1		trawl_6
587	Trinity_Gb_trawl_6.Trinity.fasta	Barrettide_B	TRINITY_DN68_c0_g1_i20	96.774	31	1	0	1	31	531	623	3.22e-15	66.6	DVSPCFCVEDETSGAKTCIPDNCDASRGTNP	G	2.9.1		trawl_6
579	Trinity_Gb_trawl_6.Trinity.fasta	Barrettide_A	TRINITY_DN68_c0_g1_i24	96.774	31	1	0	1	31	806	898	3.31e-14	64.3	DVSPCFCVEDETSGAKTCIPDNCDASRGTNP	G	2.9.1		trawl_6
592	Trinity_Gb_trawl_6.Trinity.fasta	Barrettide_B	TRINITY_DN68_c0_g1_i24	96.774	31	1	0	1	31	806	898	3.62e-14	64.3	DVSPCFCVEDETSGAKTCIPDNCDASRGTNP	G	2.9.1		trawl_6
576	Trinity_Gb_trawl_6.Trinity.fasta	Barrettide_A	TRINITY_DN68_c0_g1_i3	96.774	31	1	0	1	31	607	699	2.18e-14	64.3	DVSPCFCVEDETSGAKTCIPDNCDASRGTNP	G	2.9.1		trawl_6
589	Trinity_Gb_trawl_6.Trinity.fasta	Barrettide_B	TRINITY_DN68_c0_g1_i3	96.774	31	1	0	1	31	607	699	2.39e-14	64.3	DVSPCFCVEDETSGAKTCIPDNCDASRGTNP	G	2.9.1		trawl_6
573	Trinity_Gb_trawl_6.Trinity.fasta	Barrettide_A	TRINITY_DN68_c0_g1_i4	96.774	31	1	0	1	31	552	644	2.55e-15	67.0	DVSPCFCVEDETSGAKTCIPDNCDASRGTNP	G	2.9.1		trawl_6
586	Trinity_Gb_trawl_6.Trinity.fasta	Barrettide_B	TRINITY_DN68_c0_g1_i4	96.774	31	1	0	1	31	552	644	2.77e-15	67.0	DVSPCFCVEDETSGAKTCIPDNCDASRGTNP	G	2.9.1		trawl_6
577	Trinity_Gb_trawl_6.Trinity.fasta	Barrettide_A	TRINITY_DN68_c0_g1_i8	96.774	31	1	0	1	31	628	720	2.30e-14	64.3	DVSPCFCVEDETSGAKTCIPDNCDASRGTNP	G	2.9.1		trawl_6
590	Trinity_Gb_trawl_6.Trinity.fasta	Barrettide_B	TRINITY_DN68_c0_g1_i8	96.774	31	1	0	1	31	628	720	2.52e-14	64.3	DVSPCFCVEDETSGAKTCIPDNCDASRGTNP	G	2.9.1		trawl_6
598	trinity_Gb_trawl_8-rerun.Trinity.fasta	Barrettide_A	TRINITY_DN1779_c0_g1_i1	93.548	31	2	0	1	31	478	570	3.45e-15	65.1	DVSPCFCVEDETSGAKMCIPDNCDASRGTNP	H	2.11.0		trawl_8
608	trinity_Gb_trawl_8-rerun.Trinity.fasta	Barrettide_B	TRINITY_DN1779_c0_g1_i1	93.548	31	2	0	1	31	478	570	4.17e-15	64.7	DVSPCFCVEDETSGAKMCIPDNCDASRGTNP	H	2.11.0		trawl_8
599	trinity_Gb_trawl_8-rerun.Trinity.fasta	Barrettide_A	TRINITY_DN1779_c0_g1_i2	93.548	31	2	0	1	31	457	549	4.24e-15	64.7	DVSPCFCVEDETSGAKMCIPDNCDASRGTNP	H	2.11.0		trawl_8
609	trinity_Gb_trawl_8-rerun.Trinity.fasta	Barrettide_B	TRINITY_DN1779_c0_g1_i2	93.548	31	2	0	1	31	457	549	5.13e-15	64.3	DVSPCFCVEDETSGAKMCIPDNCDASRGTNP	H	2.11.0		trawl_8
619	Trinity_Gb_trawl_8.Trinity.fasta	Barrettide_A	TRINITY_DN1226_c0_g1_i4	96.774	31	1	0	1	31	457	549	3.30e-15	65.1	DVSPCFCVEDETSGAKMCVPDNCDASRGTNP	I	2.9.1		trawl_8
628	Trinity_Gb_trawl_8.Trinity.fasta	Barrettide_B	TRINITY_DN1226_c0_g1_i4	93.548	31	2	0	1	31	457	549	7.36e-15	63.9	DVSPCFCVEDETSGAKMCVPDNCDASRGTNP	I	2.9.1		trawl_8
618	Trinity_Gb_trawl_8.Trinity.fasta	Barrettide_A	TRINITY_DN1226_c0_g1_i5	96.774	31	1	0	1	31	478	570	2.77e-15	65.5	DVSPCFCVEDETSGAKMCVPDNCDASRGTNP	I	2.9.1		trawl_8
627	Trinity_Gb_trawl_8.Trinity.fasta	Barrettide_B	TRINITY_DN1226_c0_g1_i5	93.548	31	2	0	1	31	478	570	6.04e-15	64.3	DVSPCFCVEDETSGAKMCVPDNCDASRGTNP	I	2.9.1		trawl_8
600	trinity_Gb_trawl_8-rerun.Trinity.fasta	Barrettide_A	TRINITY_DN1779_c0_g1_i5	87.097	31	4	0	1	31	199	291	1.48e-14	61.6	NVVPCFCVEDETSGAKMCIPDNCDASRGTNP	J	2.11.0		trawl_8
610	trinity_Gb_trawl_8-rerun.Trinity.fasta	Barrettide_B	TRINITY_DN1779_c0_g1_i5	87.097	31	4	0	1	31	199	291	1.79e-14	61.2	NVVPCFCVEDETSGAKMCIPDNCDASRGTNP	J	2.11.0		trawl_8
620	Trinity_Gb_trawl_8.Trinity.fasta	Barrettide_A	TRINITY_DN1226_c0_g1_i2	90.323	31	3	0	1	31	199	291	1.22e-14	61.6	NVVPCFCVEDETSGAKMCVPDNCDASRGTNP	K	2.9.1		trawl_8
629	Trinity_Gb_trawl_8.Trinity.fasta	Barrettide_B	TRINITY_DN1226_c0_g1_i2	87.097	31	4	0	1	31	199	291	2.67e-14	60.8	NVVPCFCVEDETSGAKMCVPDNCDASRGTNP	K	2.9.1		trawl_8
21	trinity_Gb01-rerun.Trinity.fasta	Barrettide_A	TRINITY_DN7467_c0_g1_i2	56.522	23	9	1	3	25	214	149	0.025	30.8	TECVCIEDTSGERVCIPENCDA		2.11.0		Gb01
23	trinity_Gb01-rerun.Trinity.fasta	Barrettide_B	TRINITY_DN7467_c0_g1_i2	56.522	23	9	1	3	25	214	149	0.031	30.4	TECVCIEDTSGERVCIPENCDA		2.11.0		Gb01
22	trinity_Gb01-rerun.Trinity.fasta	Barrettide_A	TRINITY_DN7467_c0_g1_i3	56.522	23	9	1	3	25	214	149	0.028	30.4	TECVCIEDTSGERVCIPENCDA		2.11.0		Gb01
24	trinity_Gb01-rerun.Trinity.fasta	Barrettide_B	TRINITY_DN7467_c0_g1_i3	56.522	23	9	1	3	25	214	149	0.033	30.4	TECVCIEDTSGERVCIPENCDA		2.11.0		Gb01
28	Trinity_Gb01_KS.fasta	Barrettide_A	TRINITY_DN83549_c0_g1_i1	56.522	23	9	1	3	25	1140	1205	0.024	30.4	TECVCIEDTSGERVCIPENCDA		2.3.2		Gb01
34	Trinity_Gb01_KS.fasta	Barrettide_B	TRINITY_DN83549_c0_g1_i1	56.522	23	9	1	3	25	1140	1205	0.029	30.4	TECVCIEDTSGERVCIPENCDA		2.3.2		Gb01
29	Trinity_Gb01_KS.fasta	Barrettide_A	TRINITY_DN83549_c0_g1_i2	56.522	23	9	1	3	25	1139	1204	0.025	30.4	TECVCIEDTSGERVCIPENCDA		2.3.2		Gb01
33	Trinity_Gb01_KS.fasta	Barrettide_B	TRINITY_DN83549_c0_g1_i2	56.522	23	9	1	3	25	1139	1204	0.028	30.4	TECVCIEDTSGERVCIPENCDA		2.3.2		Gb01
27	Trinity_Gb01_KS.fasta	Barrettide_A	TRINITY_DN83549_c0_g1_i3	56.522	23	9	1	3	25	743	808	0.021	30.8	TECVCIEDTSGERVCIPENCDA		2.3.2		Gb01
32	Trinity_Gb01_KS.fasta	Barrettide_B	TRINITY_DN83549_c0_g1_i3	56.522	23	9	1	3	25	743	808	0.027	30.4	TECVCIEDTSGERVCIPENCDA		2.3.2		Gb01
101	trinity_Gb02-rerun.Trinity.fasta	Barrettide_A	TRINITY_DN26851_c0_g2_i1	60.000	25	9	1	3	27	444	373	0.049	30.4	SDCFCVRDREGHKVCEPNNCDAGR		2.11.0		Gb02
102	trinity_Gb02-rerun.Trinity.fasta	Barrettide_B	TRINITY_DN26851_c0_g2_i1	60.000	25	9	1	3	27	444	373	0.047	30.8	SDCFCVRDREGHKVCEPNNCDAGR		2.11.0		Gb02
104	trinity_Gb02-rerun.Trinity.fasta	Barrettide_A	TRINITY_DN27756_c0_g1_i10	56.522	23	9	1	3	25	308	243	0.048	30.8	TECVCIEDTSGERVCIPENCDA		2.11.0		Gb02
112	trinity_Gb02-rerun.Trinity.fasta	Barrettide_B	TRINITY_DN27756_c0_g1_i10	56.522	23	9	1	3	25	308	243	0.060	30.4	TECVCIEDTSGERVCIPENCDA		2.11.0		Gb02
103	trinity_Gb02-rerun.Trinity.fasta	Barrettide_A	TRINITY_DN27756_c0_g1_i13	56.522	23	9	1	3	25	308	243	0.054	30.4	TECVCIEDTSGERVCIPENCDA		2.11.0		Gb02
111	trinity_Gb02-rerun.Trinity.fasta	Barrettide_B	TRINITY_DN27756_c0_g1_i13	56.522	23	9	1	3	25	308	243	0.064	30.4	TECVCIEDTSGERVCIPENCDA		2.11.0		Gb02
110	trinity_Gb02-rerun.Trinity.fasta	Barrettide_A	TRINITY_DN27756_c0_g1_i17	56.522	23	9	1	3	25	308	243	0.054	30.4	TECVCIEDTSGERVCIPENCDA		2.11.0		Gb02
117	trinity_Gb02-rerun.Trinity.fasta	Barrettide_B	TRINITY_DN27756_c0_g1_i17	56.522	23	9	1	3	25	308	243	0.058	30.4	TECVCIEDTSGERVCIPENCDA		2.11.0		Gb02
107	trinity_Gb02-rerun.Trinity.fasta	Barrettide_A	TRINITY_DN27756_c0_g1_i18	56.522	23	9	1	3	25	308	243	0.054	30.4	TECVCIEDTSGERVCIPENCDA		2.11.0		Gb02
115	trinity_Gb02-rerun.Trinity.fasta	Barrettide_B	TRINITY_DN27756_c0_g1_i18	56.522	23	9	1	3	25	308	243	0.064	30.4	TECVCIEDTSGERVCIPENCDA		2.11.0		Gb02
106	trinity_Gb02-rerun.Trinity.fasta	Barrettide_A	TRINITY_DN27756_c0_g1_i22	56.522	23	9	1	3	25	308	243	0.048	30.8	TECVCIEDTSGERVCIPENCDA		2.11.0		Gb02
114	trinity_Gb02-rerun.Trinity.fasta	Barrettide_B	TRINITY_DN27756_c0_g1_i22	56.522	23	9	1	3	25	308	243	0.060	30.4	TECVCIEDTSGERVCIPENCDA		2.11.0		Gb02
108	trinity_Gb02-rerun.Trinity.fasta	Barrettide_A	TRINITY_DN27756_c0_g1_i27	56.522	23	9	1	3	25	308	243	0.048	30.8	TECVCIEDTSGERVCIPENCDA		2.11.0		Gb02
116	trinity_Gb02-rerun.Trinity.fasta	Barrettide_B	TRINITY_DN27756_c0_g1_i27	56.522	23	9	1	3	25	308	243	0.060	30.4	TECVCIEDTSGERVCIPENCDA		2.11.0		Gb02
105	trinity_Gb02-rerun.Trinity.fasta	Barrettide_A	TRINITY_DN27756_c0_g1_i3	56.522	23	9	1	3	25	308	243	0.054	30.4	TECVCIEDTSGERVCIPENCDA		2.11.0		Gb02
113	trinity_Gb02-rerun.Trinity.fasta	Barrettide_B	TRINITY_DN27756_c0_g1_i3	56.522	23	9	1	3	25	308	243	0.064	30.4	TECVCIEDTSGERVCIPENCDA		2.11.0		Gb02
109	trinity_Gb02-rerun.Trinity.fasta	Barrettide_A	TRINITY_DN27756_c0_g1_i6	56.522	23	9	1	3	25	308	243	0.054	30.4	TECVCIEDTSGERVCIPENCDA		2.11.0		Gb02
118	trinity_Gb02-rerun.Trinity.fasta	Barrettide_B	TRINITY_DN27756_c0_g1_i6	56.522	23	9	1	3	25	308	243	0.065	30.4	TECVCIEDTSGERVCIPENCDA		2.11.0		Gb02
97	trinity_Gb02-rerun.Trinity.fasta	Barrettide_A	TRINITY_DN6048_c1_g1_i1	64.000	25	8	1	3	27	292	221	0.017	32.0	SDCFCVRDGEGHKVCEPDNCDAGR		2.11.0		Gb02
99	trinity_Gb02-rerun.Trinity.fasta	Barrettide_B	TRINITY_DN6048_c1_g1_i1	64.000	25	8	1	3	27	292	221	0.017	32.0	SDCFCVRDGEGHKVCEPDNCDAGR		2.11.0		Gb02
98	trinity_Gb02-rerun.Trinity.fasta	Barrettide_A	TRINITY_DN6048_c1_g1_i3	64.000	25	8	1	3	27	292	221	0.021	31.6	SDCFCVRDGEGHKVCEPDNCDAGR		2.11.0		Gb02
100	trinity_Gb02-rerun.Trinity.fasta	Barrettide_B	TRINITY_DN6048_c1_g1_i3	64.000	25	8	1	3	27	292	221	0.020	31.6	SDCFCVRDGEGHKVCEPDNCDAGR		2.11.0		Gb02
137	Trinity_Gb02_KS.fasta	Barrettide_A	TRINITY_DN132897_c0_g1_i1	60.000	25	9	1	3	27	353	282	0.040	30.4	SDCFCVRDREGHKVCEPNNCDAGR		2.3.2		Gb02
156	Trinity_Gb02_KS.fasta	Barrettide_B	TRINITY_DN132897_c0_g1_i1	60.000	25	9	1	3	27	353	282	0.038	30.8	SDCFCVRDREGHKVCEPNNCDAGR		2.3.2		Gb02
134	Trinity_Gb02_KS.fasta	Barrettide_A	TRINITY_DN67904_c0_g2_i1	64.000	25	8	1	3	27	330	401	0.016	32.0	SDCFCVRDGEGHKVCEPDNCDAGR		2.3.2		Gb02
153	Trinity_Gb02_KS.fasta	Barrettide_B	TRINITY_DN67904_c0_g2_i1	64.000	25	8	1	3	27	330	401	0.016	32.0	SDCFCVRDGEGHKVCEPDNCDAGR		2.3.2		Gb02
136	Trinity_Gb02_KS.fasta	Barrettide_A	TRINITY_DN67904_c0_g3_i1	64.000	25	8	1	3	27	595	666	0.019	31.6	SDCFCVRDGEGHKVCEPDNCDAGR		2.3.2		Gb02
155	Trinity_Gb02_KS.fasta	Barrettide_B	TRINITY_DN67904_c0_g3_i1	64.000	25	8	1	3	27	595	666	0.019	31.6	SDCFCVRDGEGHKVCEPDNCDAGR		2.3.2		Gb02
135	Trinity_Gb02_KS.fasta	Barrettide_A	TRINITY_DN67904_c0_g3_i2	64.000	25	8	1	3	27	665	736	0.019	31.6	SDCFCVRDGEGHKVCEPDNCDAGR		2.3.2		Gb02
154	Trinity_Gb02_KS.fasta	Barrettide_B	TRINITY_DN67904_c0_g3_i2	64.000	25	8	1	3	27	665	736	0.019	31.6	SDCFCVRDGEGHKVCEPDNCDAGR		2.3.2		Gb02
133	Trinity_Gb02_KS.fasta	Barrettide_A	TRINITY_DN87618_c0_g1_i2	56.522	23	9	1	3	25	2453	2518	0.044	30.8	TECVCIEDTSGERVCIPENCDA		2.3.2		Gb02
152	Trinity_Gb02_KS.fasta	Barrettide_B	TRINITY_DN87618_c0_g1_i2	56.522	23	9	1	3	25	2453	2518	0.055	30.4	TECVCIEDTSGERVCIPENCDA		2.3.2		Gb02
131	Trinity_Gb02_KS.fasta	Barrettide_A	TRINITY_DN87618_c0_g1_i3	56.522	23	9	1	3	25	2850	2915	0.049	30.4	TECVCIEDTSGERVCIPENCDA		2.3.2		Gb02
150	Trinity_Gb02_KS.fasta	Barrettide_B	TRINITY_DN87618_c0_g1_i3	56.522	23	9	1	3	25	2850	2915	0.059	30.4	TECVCIEDTSGERVCIPENCDA		2.3.2		Gb02
127	Trinity_Gb02_KS.fasta	Barrettide_A	TRINITY_DN87618_c0_g1_i4	56.522	23	9	1	3	25	2526	2591	0.049	30.4	TECVCIEDTSGERVCIPENCDA		2.3.2		Gb02
143	Trinity_Gb02_KS.fasta	Barrettide_B	TRINITY_DN87618_c0_g1_i4	56.522	23	9	1	3	25	2526	2591	0.059	30.4	TECVCIEDTSGERVCIPENCDA		2.3.2		Gb02
124	Trinity_Gb02_KS.fasta	Barrettide_A	TRINITY_DN87618_c0_g1_i5	56.522	23	9	1	3	25	2268	2333	0.049	30.4	TECVCIEDTSGERVCIPENCDA		2.3.2		Gb02
147	Trinity_Gb02_KS.fasta	Barrettide_B	TRINITY_DN87618_c0_g1_i5	56.522	23	9	1	3	25	2268	2333	0.059	30.4	TECVCIEDTSGERVCIPENCDA		2.3.2		Gb02
122	Trinity_Gb02_KS.fasta	Barrettide_A	TRINITY_DN87618_c0_g1_i6	56.522	23	9	1	3	25	2150	2215	0.044	30.8	TECVCIEDTSGERVCIPENCDA		2.3.2		Gb02
141	Trinity_Gb02_KS.fasta	Barrettide_B	TRINITY_DN87618_c0_g1_i6	56.522	23	9	1	3	25	2150	2215	0.055	30.4	TECVCIEDTSGERVCIPENCDA		2.3.2		Gb02
129	Trinity_Gb02_KS.fasta	Barrettide_A	TRINITY_DN87618_c0_g1_i7	56.522	23	9	1	3	25	2129	2194	0.044	30.8	TECVCIEDTSGERVCIPENCDA		2.3.2		Gb02
145	Trinity_Gb02_KS.fasta	Barrettide_B	TRINITY_DN87618_c0_g1_i7	56.522	23	9	1	3	25	2129	2194	0.055	30.4	TECVCIEDTSGERVCIPENCDA		2.3.2		Gb02
120	Trinity_Gb02_KS.fasta	Barrettide_A	TRINITY_DN87618_c0_g1_i8	56.522	23	9	1	3	25	2547	2612	0.049	30.4	TECVCIEDTSGERVCIPENCDA		2.3.2		Gb02
139	Trinity_Gb02_KS.fasta	Barrettide_B	TRINITY_DN87618_c0_g1_i8	56.522	23	9	1	3	25	2547	2612	0.059	30.4	TECVCIEDTSGERVCIPENCDA		2.3.2		Gb02
219	trinity_Gb03-rerun.Trinity.fasta	Barrettide_A	TRINITY_DN16813_c0_g1_i1	60.870	23	8	1	5	27	269	204	0.049	29.3	CICVEDREGHKVCEPNNCDAGR		2.11.0		Gb03
240	trinity_Gb03-rerun.Trinity.fasta	Barrettide_B	TRINITY_DN16813_c0_g1_i1	60.870	23	8	1	5	27	269	204	0.044	29.6	CICVEDREGHKVCEPNNCDAGR		2.11.0		Gb03
213	trinity_Gb03-rerun.Trinity.fasta	Barrettide_A	TRINITY_DN3000_c0_g1_i10	56.522	23	9	1	3	25	212	147	0.024	30.8	TECVCIEDTSGERVCIPENCDA		2.11.0		Gb03
235	trinity_Gb03-rerun.Trinity.fasta	Barrettide_B	TRINITY_DN3000_c0_g1_i10	56.522	23	9	1	3	25	212	147	0.029	30.4	TECVCIEDTSGERVCIPENCDA		2.11.0		Gb03
217	trinity_Gb03-rerun.Trinity.fasta	Barrettide_A	TRINITY_DN3000_c0_g1_i11	61.905	21	7	1	5	25	206	147	0.030	30.4	CVCIEDTSGERVCIPENCDA		2.11.0		Gb03
238	trinity_Gb03-rerun.Trinity.fasta	Barrettide_B	TRINITY_DN3000_c0_g1_i11	61.905	21	7	1	5	25	206	147	0.036	30.0	CVCIEDTSGERVCIPENCDA		2.11.0		Gb03
214	trinity_Gb03-rerun.Trinity.fasta	Barrettide_A	TRINITY_DN3000_c0_g1_i13	56.522	23	9	1	3	25	212	147	0.026	30.4	TECVCIEDTSGERVCIPENCDA		2.11.0		Gb03
236	trinity_Gb03-rerun.Trinity.fasta	Barrettide_B	TRINITY_DN3000_c0_g1_i13	56.522	23	9	1	3	25	212	147	0.033	30.4	TECVCIEDTSGERVCIPENCDA		2.11.0		Gb03
216	trinity_Gb03-rerun.Trinity.fasta	Barrettide_A	TRINITY_DN3000_c0_g1_i14	56.522	23	9	1	3	25	212	147	0.028	30.4	TECVCIEDTSGERVCIPENCDA		2.11.0		Gb03
237	trinity_Gb03-rerun.Trinity.fasta	Barrettide_B	TRINITY_DN3000_c0_g1_i14	56.522	23	9	1	3	25	212	147	0.033	30.4	TECVCIEDTSGERVCIPENCDA		2.11.0		Gb03
215	trinity_Gb03-rerun.Trinity.fasta	Barrettide_A	TRINITY_DN3000_c0_g1_i3	56.522	23	9	1	3	25	212	147	0.027	30.4	TECVCIEDTSGERVCIPENCDA		2.11.0		Gb03
234	trinity_Gb03-rerun.Trinity.fasta	Barrettide_B	TRINITY_DN3000_c0_g1_i3	56.522	23	9	1	3	25	212	147	0.028	30.4	TECVCIEDTSGERVCIPENCDA		2.11.0		Gb03
218	trinity_Gb03-rerun.Trinity.fasta	Barrettide_A	TRINITY_DN3000_c0_g1_i5	61.905	21	7	1	5	25	212	153	0.030	30.4	CVCIEDTSGERVCIPENCDA		2.11.0		Gb03
239	trinity_Gb03-rerun.Trinity.fasta	Barrettide_B	TRINITY_DN3000_c0_g1_i5	61.905	21	7	1	5	25	212	153	0.036	30.0	CVCIEDTSGERVCIPENCDA		2.11.0		Gb03
209	trinity_Gb03-rerun.Trinity.fasta	Barrettide_A	TRINITY_DN561_c0_g1_i1	72.000	25	6	1	3	27	1272	1343	1.87e-04	36.6	SDCFCVRDTEGRKICVPDNCDAGR		2.11.0		Gb03
230	trinity_Gb03-rerun.Trinity.fasta	Barrettide_B	TRINITY_DN561_c0_g1_i1	68.000	25	7	1	3	27	1272	1343	4.15e-04	35.4	SDCFCVRDTEGRKICVPDNCDAGR		2.11.0		Gb03
210	trinity_Gb03-rerun.Trinity.fasta	Barrettide_A	TRINITY_DN561_c0_g1_i3	72.000	25	6	1	3	27	1456	1527	4.48e-04	35.4	SDCFCVRDTEGRKICVPDNCDAGR		2.11.0		Gb03
231	trinity_Gb03-rerun.Trinity.fasta	Barrettide_B	TRINITY_DN561_c0_g1_i3	68.000	25	7	1	3	27	1456	1527	0.001	34.7	SDCFCVRDTEGRKICVPDNCDAGR		2.11.0		Gb03
211	trinity_Gb03-rerun.Trinity.fasta	Barrettide_A	TRINITY_DN561_c0_g1_i5	72.000	25	6	1	3	27	1252	1323	4.49e-04	35.4	SDCFCVRDTEGRKICVPDNCDAGR		2.11.0		Gb03
232	trinity_Gb03-rerun.Trinity.fasta	Barrettide_B	TRINITY_DN561_c0_g1_i5	68.000	25	7	1	3	27	1252	1323	0.001	34.7	SDCFCVRDTEGRKICVPDNCDAGR		2.11.0		Gb03
207	trinity_Gb03-rerun.Trinity.fasta	Barrettide_A	TRINITY_DN561_c0_g1_i6	72.000	25	6	1	3	27	1348	1419	1.87e-04	36.6	SDCFCVRDTEGRKICVPDNCDAGR		2.11.0		Gb03
228	trinity_Gb03-rerun.Trinity.fasta	Barrettide_B	TRINITY_DN561_c0_g1_i6	68.000	25	7	1	3	27	1348	1419	4.14e-04	35.4	SDCFCVRDTEGRKICVPDNCDAGR		2.11.0		Gb03
208	trinity_Gb03-rerun.Trinity.fasta	Barrettide_A	TRINITY_DN561_c0_g1_i7	72.000	25	6	1	3	27	1293	1364	1.87e-04	36.6	SDCFCVRDTEGRKICVPDNCDAGR		2.11.0		Gb03
229	trinity_Gb03-rerun.Trinity.fasta	Barrettide_B	TRINITY_DN561_c0_g1_i7	68.000	25	7	1	3	27	1293	1364	4.14e-04	35.4	SDCFCVRDTEGRKICVPDNCDAGR		2.11.0		Gb03
212	trinity_Gb03-rerun.Trinity.fasta	Barrettide_A	TRINITY_DN561_c0_g1_i8	72.000	25	6	1	3	27	1178	1249	4.49e-04	35.4	SDCFCVRDTEGRKICVPDNCDAGR		2.11.0		Gb03
233	trinity_Gb03-rerun.Trinity.fasta	Barrettide_B	TRINITY_DN561_c0_g1_i8	68.000	25	7	1	3	27	1178	1249	0.001	34.7	SDCFCVRDTEGRKICVPDNCDAGR		2.11.0		Gb03
256	Trinity_Gb03_KS.fasta	Barrettide_A	TRINITY_DN40277_c0_g2_i1	56.522	23	9	1	3	25	640	705	0.024	30.4	TECVCIEDTSGERVCIPENCDA		2.3.2		Gb03
272	Trinity_Gb03_KS.fasta	Barrettide_B	TRINITY_DN40277_c0_g2_i1	56.522	23	9	1	3	25	640	705	0.026	30.4	TECVCIEDTSGERVCIPENCDA		2.3.2		Gb03
253	Trinity_Gb03_KS.fasta	Barrettide_A	TRINITY_DN40277_c0_g3_i1	56.522	23	9	1	3	25	841	906	0.022	30.8	TECVCIEDTSGERVCIPENCDA		2.3.2		Gb03
274	Trinity_Gb03_KS.fasta	Barrettide_B	TRINITY_DN40277_c0_g3_i1	56.522	23	9	1	3	25	841	906	0.027	30.4	TECVCIEDTSGERVCIPENCDA		2.3.2		Gb03
254	Trinity_Gb03_KS.fasta	Barrettide_A	TRINITY_DN40277_c0_g3_i2	56.522	23	9	1	3	25	822	887	0.024	30.4	TECVCIEDTSGERVCIPENCDA		2.3.2		Gb03
277	Trinity_Gb03_KS.fasta	Barrettide_B	TRINITY_DN40277_c0_g3_i2	56.522	23	9	1	3	25	822	887	0.030	30.4	TECVCIEDTSGERVCIPENCDA		2.3.2		Gb03
257	Trinity_Gb03_KS.fasta	Barrettide_A	TRINITY_DN40277_c0_g3_i3	56.522	23	9	1	3	25	1238	1303	0.025	30.4	TECVCIEDTSGERVCIPENCDA		2.3.2		Gb03
276	Trinity_Gb03_KS.fasta	Barrettide_B	TRINITY_DN40277_c0_g3_i3	56.522	23	9	1	3	25	1238	1303	0.029	30.4	TECVCIEDTSGERVCIPENCDA		2.3.2		Gb03
258	Trinity_Gb03_KS.fasta	Barrettide_A	TRINITY_DN40277_c0_g3_i4	56.522	23	9	1	3	25	754	819	0.025	30.4	TECVCIEDTSGERVCIPENCDA		2.3.2		Gb03
275	Trinity_Gb03_KS.fasta	Barrettide_B	TRINITY_DN40277_c0_g3_i4	56.522	23	9	1	3	25	754	819	0.029	30.4	TECVCIEDTSGERVCIPENCDA		2.3.2		Gb03
250	Trinity_Gb03_KS.fasta	Barrettide_A	TRINITY_DN40277_c0_g3_i5	56.522	23	9	1	3	25	1306	1371	0.019	30.8	TECVCIEDTSGERVCIPENCDA		2.3.2		Gb03
269	Trinity_Gb03_KS.fasta	Barrettide_B	TRINITY_DN40277_c0_g3_i5	56.522	23	9	1	3	25	1306	1371	0.023	30.4	TECVCIEDTSGERVCIPENCDA		2.3.2		Gb03
252	Trinity_Gb03_KS.fasta	Barrettide_A	TRINITY_DN40277_c0_g3_i7	56.522	23	9	1	3	25	841	906	0.022	30.8	TECVCIEDTSGERVCIPENCDA		2.3.2		Gb03
273	Trinity_Gb03_KS.fasta	Barrettide_B	TRINITY_DN40277_c0_g3_i7	56.522	23	9	1	3	25	841	906	0.027	30.4	TECVCIEDTSGERVCIPENCDA		2.3.2		Gb03
255	Trinity_Gb03_KS.fasta	Barrettide_A	TRINITY_DN40277_c0_g3_i8	56.522	23	9	1	3	25	327	392	0.024	30.4	TECVCIEDTSGERVCIPENCDA		2.3.2		Gb03
271	Trinity_Gb03_KS.fasta	Barrettide_B	TRINITY_DN40277_c0_g3_i8	56.522	23	9	1	3	25	327	392	0.026	30.4	TECVCIEDTSGERVCIPENCDA		2.3.2		Gb03
251	Trinity_Gb03_KS.fasta	Barrettide_A	TRINITY_DN40277_c0_g3_i9	56.522	23	9	1	3	25	909	974	0.020	30.8	TECVCIEDTSGERVCIPENCDA		2.3.2		Gb03
270	Trinity_Gb03_KS.fasta	Barrettide_B	TRINITY_DN40277_c0_g3_i9	56.522	23	9	1	3	25	909	974	0.023	30.4	TECVCIEDTSGERVCIPENCDA		2.3.2		Gb03
249	Trinity_Gb03_KS.fasta	Barrettide_A	TRINITY_DN41230_c1_g5_i2	72.000	25	6	1	3	27	1064	1135	4.09e-04	35.4	SDCFCVRDTEGRKICVPDNCDAGR		2.3.2		Gb03
268	Trinity_Gb03_KS.fasta	Barrettide_B	TRINITY_DN41230_c1_g5_i2	68.000	25	7	1	3	27	1064	1135	8.56e-04	34.7	SDCFCVRDTEGRKICVPDNCDAGR		2.3.2		Gb03
246	Trinity_Gb03_KS.fasta	Barrettide_A	TRINITY_DN41230_c1_g5_i3	72.000	25	6	1	3	27	782	853	1.71e-04	36.6	SDCFCVRDTEGRKICVPDNCDAGR		2.3.2		Gb03
265	Trinity_Gb03_KS.fasta	Barrettide_B	TRINITY_DN41230_c1_g5_i3	68.000	25	7	1	3	27	782	853	3.80e-04	35.4	SDCFCVRDTEGRKICVPDNCDAGR		2.3.2		Gb03
248	Trinity_Gb03_KS.fasta	Barrettide_A	TRINITY_DN41230_c1_g5_i4	72.000	25	6	1	3	27	1083	1154	4.09e-04	35.4	SDCFCVRDTEGRKICVPDNCDAGR		2.3.2		Gb03
267	Trinity_Gb03_KS.fasta	Barrettide_B	TRINITY_DN41230_c1_g5_i4	68.000	25	7	1	3	27	1083	1154	8.56e-04	34.7	SDCFCVRDTEGRKICVPDNCDAGR		2.3.2		Gb03
247	Trinity_Gb03_KS.fasta	Barrettide_A	TRINITY_DN41230_c1_g5_i5	72.000	25	6	1	3	27	558	629	3.19e-04	35.8	SDCFCVRDTEGRKICVPDNCDAGR		2.3.2		Gb03
266	Trinity_Gb03_KS.fasta	Barrettide_B	TRINITY_DN41230_c1_g5_i5	68.000	25	7	1	3	27	558	629	6.95e-04	35.0	SDCFCVRDTEGRKICVPDNCDAGR		2.3.2		Gb03
259	Trinity_Gb03_KS.fasta	Barrettide_A	TRINITY_DN52621_c0_g1_i1	56.522	23	9	1	5	27	269	204	0.58	26.2	CRCVSDREGLKVCQPNNCDAGR		2.3.2		Gb03
278	Trinity_Gb03_KS.fasta	Barrettide_B	TRINITY_DN52621_c0_g1_i1	56.522	23	9	1	5	27	269	204	0.52	26.6	CRCVSDREGLKVCQPNNCDAGR		2.3.2		Gb03
290	sequences_MeanPerc20_EukBoth.fasta	Barrettide_A	contig_16655_pilon	40.741	27	16	0	1	27	1265	1345	4.2	24.6	DDTQCICLVKGDSGRKVCQPANCNHGR				genome
301	sequences_MeanPerc20_EukBoth.fasta	Barrettide_B	contig_16655_pilon	40.741	27	16	0	1	27	1265	1345	3.8	25.0	DDTQCICLVKGDSGRKVCQPANCNHGR				genome
303	sequences_MeanPerc20_EukBoth.fasta	Barrettide_B	contig_16655_pilon	44.444	27	14	1	1	27	2182	2259	9.8	23.9	DDTDCVCMKQGDGPKVCQPPNCDAGR				genome
289	sequences_MeanPerc20_EukBoth.fasta	Barrettide_A	contig_16655_pilon	52.381	21	9	1	5	25	1083	1142	1.9	25.8	CFCISDHNGDKVCVPEGCDS				genome
302	sequences_MeanPerc20_EukBoth.fasta	Barrettide_B	contig_16655_pilon	47.619	21	10	1	5	25	1083	1142	4.4	24.6	CFCISDHNGDKVCVPEGCDS				genome
283	sequences_MeanPerc20_EukBoth.fasta	Barrettide_A	contig_2429_pilon	64.000	25	8	1	3	27	18386	18457	0.011	32.0	SDCFCVEDREGHKVCEPANCDAGR				genome
284	sequences_MeanPerc20_EukBoth.fasta	Barrettide_A	contig_2429_pilon	64.000	25	8	1	3	27	3635	3706	0.020	31.2	SDCFCVRDGEGHKVCEPDNCDAGR				genome
285	sequences_MeanPerc20_EukBoth.fasta	Barrettide_A	contig_2429_pilon	60.000	25	9	1	3	27	3740	3811	0.051	30.0	SDCFCVRDREGHKVCEPNNCDAGR				genome
287	sequences_MeanPerc20_EukBoth.fasta	Barrettide_A	contig_2429_pilon	56.000	25	10	1	3	27	18500	18571	0.12	29.3	SDCFCVKDRVGHKVCQPNNCEAGR				genome
295	sequences_MeanPerc20_EukBoth.fasta	Barrettide_B	contig_2429_pilon	64.000	25	8	1	3	27	18386	18457	0.014	31.6	SDCFCVEDREGHKVCEPANCDAGR				genome
296	sequences_MeanPerc20_EukBoth.fasta	Barrettide_B	contig_2429_pilon	64.000	25	8	1	3	27	3635	3706	0.019	31.2	SDCFCVRDGEGHKVCEPDNCDAGR				genome
297	sequences_MeanPerc20_EukBoth.fasta	Barrettide_B	contig_2429_pilon	60.000	25	9	1	3	27	3740	3811	0.047	30.4	SDCFCVRDREGHKVCEPNNCDAGR				genome
299	sequences_MeanPerc20_EukBoth.fasta	Barrettide_B	contig_2429_pilon	56.000	25	10	1	3	27	18500	18571	0.12	29.3	SDCFCVKDRVGHKVCQPNNCEAGR				genome
286	sequences_MeanPerc20_EukBoth.fasta	Barrettide_A	contig_2429_pilon	60.870	23	8	1	5	27	15313	15378	0.082	29.6	CFCVRDTEGHKVCEPDKCDSGR				genome
298	sequences_MeanPerc20_EukBoth.fasta	Barrettide_B	contig_2429_pilon	60.870	23	8	1	5	27	15313	15378	0.079	29.6	CFCVRDTEGHKVCEPDKCDSGR				genome
288	sequences_MeanPerc20_EukBoth.fasta	Barrettide_A	contig_4625_pilon	60.000	25	9	1	3	27	34865	34794	0.040	30.4	SDCFCVKDTEGHKVCEPDKCDSGR				genome
300	sequences_MeanPerc20_EukBoth.fasta	Barrettide_B	contig_4625_pilon	60.000	25	9	1	3	27	34865	34794	0.037	30.4	SDCFCVKDTEGHKVCEPDKCDSGR				genome
281	sequences_MeanPerc20_EukBoth.fasta	Barrettide_A	contig_661_pilon	56.522	23	9	1	3	25	20928	20993	0.037	30.4	TECVCIEDTSGERVCIPENCDA				genome
293	sequences_MeanPerc20_EukBoth.fasta	Barrettide_B	contig_661_pilon	56.522	23	9	1	3	25	20928	20993	0.040	30.4	TECVCIEDTSGERVCIPENCDA				genome
309	trinity_out_dir.Trinity.fasta_Radax-assembly	Barrettide_A	TRINITY_DN134171_c1_g1_i1	72.000	25	6	1	3	27	216	145	8.79e-04	36.6	SDCFCVRDTEGRKICVPDNCDAGR				metatranscriptome
322	trinity_out_dir.Trinity.fasta_Radax-assembly	Barrettide_B	TRINITY_DN134171_c1_g1_i1	68.000	25	7	1	3	27	216	145	0.002	35.4	SDCFCVRDTEGRKICVPDNCDAGR				metatranscriptome
314	trinity_out_dir.Trinity.fasta_Radax-assembly	Barrettide_A	TRINITY_DN209626_c0_g1_i1	60.000	25	9	1	3	27	8	79	0.096	30.4	SDCFCVRDREGHKVCEPNNCDAGR				metatranscriptome
327	trinity_out_dir.Trinity.fasta_Radax-assembly	Barrettide_B	TRINITY_DN209626_c0_g1_i1	60.000	25	9	1	3	27	8	79	0.091	30.4	SDCFCVRDREGHKVCEPNNCDAGR				metatranscriptome
315	trinity_out_dir.Trinity.fasta_Radax-assembly	Barrettide_A	TRINITY_DN209626_c0_g2_i1	60.000	25	9	1	3	27	8	79	0.15	30.4	SDCFCVRDREGHKVCEPNNCDAGR				metatranscriptome
328	trinity_out_dir.Trinity.fasta_Radax-assembly	Barrettide_B	TRINITY_DN209626_c0_g2_i1	60.000	25	9	1	3	27	8	79	0.14	30.4	SDCFCVRDREGHKVCEPNNCDAGR				metatranscriptome
306	trinity_out_dir.Trinity.fasta_Radax-assembly	Barrettide_A	TRINITY_DN229461_c0_g1_i1	84.000	25	4	0	5	29	164	238	7.35e-08	45.8	CRCVEDERSGAKNCLPDNCDASRGT				metatranscriptome
319	trinity_out_dir.Trinity.fasta_Radax-assembly	Barrettide_B	TRINITY_DN229461_c0_g1_i1	88.000	25	3	0	5	29	164	238	2.52e-08	47.0	CRCVEDERSGAKNCLPDNCDASRGT				metatranscriptome
308	trinity_out_dir.Trinity.fasta_Radax-assembly	Barrettide_A	TRINITY_DN229461_c0_g2_i1	84.000	25	4	0	5	29	222	296	1.09e-07	45.8	CRCVEDERSGAKNCLPDNCDASRGT				metatranscriptome
321	trinity_out_dir.Trinity.fasta_Radax-assembly	Barrettide_B	TRINITY_DN229461_c0_g2_i1	88.000	25	3	0	5	29	222	296	3.76e-08	47.0	CRCVEDERSGAKNCLPDNCDASRGT				metatranscriptome
307	trinity_out_dir.Trinity.fasta_Radax-assembly	Barrettide_A	TRINITY_DN229461_c0_g3_i1	84.000	25	4	0	5	29	170	244	7.67e-08	45.8	CRCVEDERSGAKNCLPDNCDASRGT				metatranscriptome
320	trinity_out_dir.Trinity.fasta_Radax-assembly	Barrettide_B	TRINITY_DN229461_c0_g3_i1	88.000	25	3	0	5	29	170	244	2.63e-08	47.0	CRCVEDERSGAKNCLPDNCDASRGT				metatranscriptome
316	trinity_out_dir.Trinity.fasta_Radax-assembly	Barrettide_A	TRINITY_DN2510_c0_g1_i1	61.905	21	7	1	3	23	325	384	2.4	26.9	SDCFCVEDREGHKVCEPANC				metatranscriptome
329	trinity_out_dir.Trinity.fasta_Radax-assembly	Barrettide_B	TRINITY_DN2510_c0_g1_i1	61.905	21	7	1	3	23	325	384	2.7	26.6	SDCFCVEDREGHKVCEPANC				metatranscriptome
305	trinity_out_dir.Trinity.fasta_Radax-assembly	Barrettide_A	TRINITY_DN280474_c1_g3_i2	56.522	23	9	1	3	25	308	243	0.11	30.8	TECVCIEDTSGERVCIPENCDA				metatranscriptome
318	trinity_out_dir.Trinity.fasta_Radax-assembly	Barrettide_B	TRINITY_DN280474_c1_g3_i2	56.522	23	9	1	3	25	308	243	0.14	30.4	TECVCIEDTSGERVCIPENCDA				metatranscriptome
310	trinity_out_dir.Trinity.fasta_Radax-assembly	Barrettide_A	TRINITY_DN306471_c1_g8_i1	64.000	25	8	1	3	27	113	184	0.030	32.0	SDCFCVRDGEGHKVCEPDNCDAGR				metatranscriptome
323	trinity_out_dir.Trinity.fasta_Radax-assembly	Barrettide_B	TRINITY_DN306471_c1_g8_i1	64.000	25	8	1	3	27	113	184	0.027	32.3	SDCFCVRDGEGHKVCEPDNCDAGR				metatranscriptome
311	trinity_out_dir.Trinity.fasta_Radax-assembly	Barrettide_A	TRINITY_DN306471_c1_g8_i2	64.000	25	8	1	3	27	113	184	0.032	32.0	SDCFCVRDGEGHKVCEPDNCDAGR				metatranscriptome
324	trinity_out_dir.Trinity.fasta_Radax-assembly	Barrettide_B	TRINITY_DN306471_c1_g8_i2	64.000	25	8	1	3	27	113	184	0.032	32.0	SDCFCVRDGEGHKVCEPDNCDAGR				metatranscriptome
312	trinity_out_dir.Trinity.fasta_Radax-assembly	Barrettide_A	TRINITY_DN306471_c1_g8_i3	64.000	25	8	1	3	27	378	449	0.048	31.6	SDCFCVRDGEGHKVCEPDNCDAGR				metatranscriptome
325	trinity_out_dir.Trinity.fasta_Radax-assembly	Barrettide_B	TRINITY_DN306471_c1_g8_i3	64.000	25	8	1	3	27	378	449	0.047	31.6	SDCFCVRDGEGHKVCEPDNCDAGR				metatranscriptome
313	trinity_out_dir.Trinity.fasta_Radax-assembly	Barrettide_A	TRINITY_DN306471_c1_g8_i4	64.000	25	8	1	3	27	378	449	0.057	31.6	SDCFCVRDGEGHKVCEPDNCDAGR				metatranscriptome
326	trinity_out_dir.Trinity.fasta_Radax-assembly	Barrettide_B	TRINITY_DN306471_c1_g8_i4	64.000	25	8	1	3	27	378	449	0.053	31.6	SDCFCVRDGEGHKVCEPDNCDAGR				metatranscriptome
392	trinity.Gb_ROV6_3-rerun.Trinity.fasta	Barrettide_A	TRINITY_DN29592_c0_g2_i1	56.522	23	9	1	3	25	200	135	0.026	30.4	TECVCIEDTSGERVCIPENCDA		2.11.0		ROV6_3
408	trinity.Gb_ROV6_3-rerun.Trinity.fasta	Barrettide_B	TRINITY_DN29592_c0_g2_i1	56.522	23	9	1	3	25	200	135	0.030	30.4	TECVCIEDTSGERVCIPENCDA		2.11.0		ROV6_3
386	trinity.Gb_ROV6_3-rerun.Trinity.fasta	Barrettide_A	TRINITY_DN29592_c0_g2_i11	56.522	23	9	1	3	25	167	102	0.021	30.8	TECVCIEDTSGERVCIPENCDA		2.11.0		ROV6_3
402	trinity.Gb_ROV6_3-rerun.Trinity.fasta	Barrettide_B	TRINITY_DN29592_c0_g2_i11	56.522	23	9	1	3	25	167	102	0.026	30.4	TECVCIEDTSGERVCIPENCDA		2.11.0		ROV6_3
388	trinity.Gb_ROV6_3-rerun.Trinity.fasta	Barrettide_A	TRINITY_DN29592_c0_g2_i12	61.905	21	7	1	5	25	194	135	0.022	30.8	CVCIEDTSGERVCIPENCDA		2.11.0		ROV6_3
404	trinity.Gb_ROV6_3-rerun.Trinity.fasta	Barrettide_B	TRINITY_DN29592_c0_g2_i12	61.905	21	7	1	5	25	194	135	0.027	30.4	CVCIEDTSGERVCIPENCDA		2.11.0		ROV6_3
393	trinity.Gb_ROV6_3-rerun.Trinity.fasta	Barrettide_A	TRINITY_DN29592_c0_g2_i13	61.905	21	7	1	5	25	194	135	0.027	30.4	CVCIEDTSGERVCIPENCDA		2.11.0		ROV6_3
409	trinity.Gb_ROV6_3-rerun.Trinity.fasta	Barrettide_B	TRINITY_DN29592_c0_g2_i13	61.905	21	7	1	5	25	194	135	0.031	30.4	CVCIEDTSGERVCIPENCDA		2.11.0		ROV6_3
389	trinity.Gb_ROV6_3-rerun.Trinity.fasta	Barrettide_A	TRINITY_DN29592_c0_g2_i14	56.522	23	9	1	3	25	200	135	0.023	30.8	TECVCIEDTSGERVCIPENCDA		2.11.0		ROV6_3
406	trinity.Gb_ROV6_3-rerun.Trinity.fasta	Barrettide_B	TRINITY_DN29592_c0_g2_i14	56.522	23	9	1	3	25	200	135	0.028	30.4	TECVCIEDTSGERVCIPENCDA		2.11.0		ROV6_3
390	trinity.Gb_ROV6_3-rerun.Trinity.fasta	Barrettide_A	TRINITY_DN29592_c0_g2_i4	56.522	23	9	1	3	25	140	75	0.025	30.4	TECVCIEDTSGERVCIPENCDA		2.11.0		ROV6_3
407	trinity.Gb_ROV6_3-rerun.Trinity.fasta	Barrettide_B	TRINITY_DN29592_c0_g2_i4	56.522	23	9	1	3	25	140	75	0.030	30.4	TECVCIEDTSGERVCIPENCDA		2.11.0		ROV6_3
387	trinity.Gb_ROV6_3-rerun.Trinity.fasta	Barrettide_A	TRINITY_DN29592_c0_g2_i8	56.522	23	9	1	3	25	167	102	0.022	30.8	TECVCIEDTSGERVCIPENCDA		2.11.0		ROV6_3
403	trinity.Gb_ROV6_3-rerun.Trinity.fasta	Barrettide_B	TRINITY_DN29592_c0_g2_i8	56.522	23	9	1	3	25	167	102	0.026	30.4	TECVCIEDTSGERVCIPENCDA		2.11.0		ROV6_3
391	trinity.Gb_ROV6_3-rerun.Trinity.fasta	Barrettide_A	TRINITY_DN29592_c0_g3_i2	56.522	23	9	1	3	25	200	135	0.025	30.4	TECVCIEDTSGERVCIPENCDA		2.11.0		ROV6_3
405	trinity.Gb_ROV6_3-rerun.Trinity.fasta	Barrettide_B	TRINITY_DN29592_c0_g3_i2	56.522	23	9	1	3	25	200	135	0.027	30.4	TECVCIEDTSGERVCIPENCDA		2.11.0		ROV6_3
423	Trinity_Gb_ROV6_3.Trinity.fasta	Barrettide_A	TRINITY_DN35160_c0_g1_i20	56.522	23	9	1	3	25	200	135	0.025	30.4	TECVCIEDTSGERVCIPENCDA		2.9.1		ROV6_3
442	Trinity_Gb_ROV6_3.Trinity.fasta	Barrettide_B	TRINITY_DN35160_c0_g1_i20	56.522	23	9	1	3	25	200	135	0.030	30.4	TECVCIEDTSGERVCIPENCDA		2.9.1		ROV6_3
425	Trinity_Gb_ROV6_3.Trinity.fasta	Barrettide_A	TRINITY_DN35160_c0_g1_i21	56.522	23	9	1	3	25	167	102	0.027	30.4	TECVCIEDTSGERVCIPENCDA		2.9.1		ROV6_3
445	Trinity_Gb_ROV6_3.Trinity.fasta	Barrettide_B	TRINITY_DN35160_c0_g1_i21	56.522	23	9	1	3	25	167	102	0.034	30.4	TECVCIEDTSGERVCIPENCDA		2.9.1		ROV6_3
427	Trinity_Gb_ROV6_3.Trinity.fasta	Barrettide_A	TRINITY_DN35160_c0_g1_i25	56.522	23	9	1	3	25	200	135	0.028	30.4	TECVCIEDTSGERVCIPENCDA		2.9.1		ROV6_3
444	Trinity_Gb_ROV6_3.Trinity.fasta	Barrettide_B	TRINITY_DN35160_c0_g1_i25	56.522	23	9	1	3	25	200	135	0.032	30.4	TECVCIEDTSGERVCIPENCDA		2.9.1		ROV6_3
420	Trinity_Gb_ROV6_3.Trinity.fasta	Barrettide_A	TRINITY_DN35160_c0_g1_i27	56.522	23	9	1	3	25	200	135	0.023	30.8	TECVCIEDTSGERVCIPENCDA		2.9.1		ROV6_3
438	Trinity_Gb_ROV6_3.Trinity.fasta	Barrettide_B	TRINITY_DN35160_c0_g1_i27	56.522	23	9	1	3	25	200	135	0.028	30.4	TECVCIEDTSGERVCIPENCDA		2.9.1		ROV6_3
422	Trinity_Gb_ROV6_3.Trinity.fasta	Barrettide_A	TRINITY_DN35160_c0_g1_i31	56.522	23	9	1	3	25	140	75	0.024	30.4	TECVCIEDTSGERVCIPENCDA		2.9.1		ROV6_3
441	Trinity_Gb_ROV6_3.Trinity.fasta	Barrettide_B	TRINITY_DN35160_c0_g1_i31	56.522	23	9	1	3	25	140	75	0.029	30.4	TECVCIEDTSGERVCIPENCDA		2.9.1		ROV6_3
421	Trinity_Gb_ROV6_3.Trinity.fasta	Barrettide_A	TRINITY_DN35160_c0_g1_i33	56.522	23	9	1	3	25	200	135	0.023	30.8	TECVCIEDTSGERVCIPENCDA		2.9.1		ROV6_3
439	Trinity_Gb_ROV6_3.Trinity.fasta	Barrettide_B	TRINITY_DN35160_c0_g1_i33	56.522	23	9	1	3	25	200	135	0.028	30.4	TECVCIEDTSGERVCIPENCDA		2.9.1		ROV6_3
424	Trinity_Gb_ROV6_3.Trinity.fasta	Barrettide_A	TRINITY_DN35160_c0_g1_i4	56.522	23	9	1	3	25	167	102	0.025	30.4	TECVCIEDTSGERVCIPENCDA		2.9.1		ROV6_3
443	Trinity_Gb_ROV6_3.Trinity.fasta	Barrettide_B	TRINITY_DN35160_c0_g1_i4	56.522	23	9	1	3	25	167	102	0.030	30.4	TECVCIEDTSGERVCIPENCDA		2.9.1		ROV6_3
419	Trinity_Gb_ROV6_3.Trinity.fasta	Barrettide_A	TRINITY_DN35160_c0_g1_i5	56.522	23	9	1	3	25	200	135	0.023	30.8	TECVCIEDTSGERVCIPENCDA		2.9.1		ROV6_3
437	Trinity_Gb_ROV6_3.Trinity.fasta	Barrettide_B	TRINITY_DN35160_c0_g1_i5	56.522	23	9	1	3	25	200	135	0.028	30.4	TECVCIEDTSGERVCIPENCDA		2.9.1		ROV6_3
418	Trinity_Gb_ROV6_3.Trinity.fasta	Barrettide_A	TRINITY_DN35160_c0_g1_i7	61.905	21	7	1	5	25	161	102	0.018	30.8	CVCIEDTSGERVCIPENCDA		2.9.1		ROV6_3
436	Trinity_Gb_ROV6_3.Trinity.fasta	Barrettide_B	TRINITY_DN35160_c0_g1_i7	61.905	21	7	1	5	25	161	102	0.021	30.8	CVCIEDTSGERVCIPENCDA		2.9.1		ROV6_3
426	Trinity_Gb_ROV6_3.Trinity.fasta	Barrettide_A	TRINITY_DN35160_c0_g4_i1	56.522	23	9	1	3	25	200	135	0.027	30.4	TECVCIEDTSGERVCIPENCDA		2.9.1		ROV6_3
440	Trinity_Gb_ROV6_3.Trinity.fasta	Barrettide_B	TRINITY_DN35160_c0_g4_i1	56.522	23	9	1	3	25	200	135	0.029	30.4	TECVCIEDTSGERVCIPENCDA		2.9.1		ROV6_3
475	trinity_Gb_trawl_5-rerun.Trinity.fasta	Barrettide_A	TRINITY_DN3276_c0_g1_i2	56.522	23	9	1	3	25	371	436	0.014	31.6	TECVCIEDTSGERVCIPENCDA		2.11.0		trawl_5
483	trinity_Gb_trawl_5-rerun.Trinity.fasta	Barrettide_B	TRINITY_DN3276_c0_g1_i2	56.522	23	9	1	3	25	371	436	0.017	31.2	TECVCIEDTSGERVCIPENCDA		2.11.0		trawl_5
479	trinity_Gb_trawl_5-rerun.Trinity.fasta	Barrettide_A	TRINITY_DN3276_c0_g1_i3	56.522	23	9	1	3	25	1167	1232	0.034	30.4	TECVCIEDTSGERVCIPENCDA		2.11.0		trawl_5
487	trinity_Gb_trawl_5-rerun.Trinity.fasta	Barrettide_B	TRINITY_DN3276_c0_g1_i3	56.522	23	9	1	3	25	1167	1232	0.041	30.4	TECVCIEDTSGERVCIPENCDA		2.11.0		trawl_5
478	trinity_Gb_trawl_5-rerun.Trinity.fasta	Barrettide_A	TRINITY_DN3276_c0_g1_i4	56.522	23	9	1	3	25	451	516	0.033	30.4	TECVCIEDTSGERVCIPENCDA		2.11.0		trawl_5
485	trinity_Gb_trawl_5-rerun.Trinity.fasta	Barrettide_B	TRINITY_DN3276_c0_g1_i4	56.522	23	9	1	3	25	451	516	0.037	30.4	TECVCIEDTSGERVCIPENCDA		2.11.0		trawl_5
476	trinity_Gb_trawl_5-rerun.Trinity.fasta	Barrettide_A	TRINITY_DN3276_c0_g1_i5	61.905	21	7	1	5	25	1150	1209	0.026	30.8	CVCIEDTSGERVCIPENCDA		2.11.0		trawl_5
484	trinity_Gb_trawl_5-rerun.Trinity.fasta	Barrettide_B	TRINITY_DN3276_c0_g1_i5	61.905	21	7	1	5	25	1150	1209	0.032	30.4	CVCIEDTSGERVCIPENCDA		2.11.0		trawl_5
477	trinity_Gb_trawl_5-rerun.Trinity.fasta	Barrettide_A	TRINITY_DN3276_c0_g1_i6	56.522	23	9	1	3	25	770	835	0.031	30.8	TECVCIEDTSGERVCIPENCDA		2.11.0		trawl_5
486	trinity_Gb_trawl_5-rerun.Trinity.fasta	Barrettide_B	TRINITY_DN3276_c0_g1_i6	56.522	23	9	1	3	25	770	835	0.038	30.4	TECVCIEDTSGERVCIPENCDA		2.11.0		trawl_5
495	Trinity_Gb_trawl_5.Trinity.fasta	Barrettide_A	TRINITY_DN949_c0_g3_i1	56.522	23	9	1	3	25	1167	1232	0.036	30.4	TECVCIEDTSGERVCIPENCDA		2.9.1		trawl_5
503	Trinity_Gb_trawl_5.Trinity.fasta	Barrettide_B	TRINITY_DN949_c0_g3_i1	56.522	23	9	1	3	25	1167	1232	0.042	30.4	TECVCIEDTSGERVCIPENCDA		2.9.1		trawl_5
494	Trinity_Gb_trawl_5.Trinity.fasta	Barrettide_A	TRINITY_DN949_c0_g3_i2	56.522	23	9	1	3	25	770	835	0.032	30.8	TECVCIEDTSGERVCIPENCDA		2.9.1		trawl_5
502	Trinity_Gb_trawl_5.Trinity.fasta	Barrettide_B	TRINITY_DN949_c0_g3_i2	56.522	23	9	1	3	25	770	835	0.039	30.4	TECVCIEDTSGERVCIPENCDA		2.9.1		trawl_5
493	Trinity_Gb_trawl_5.Trinity.fasta	Barrettide_A	TRINITY_DN949_c0_g3_i3	61.905	21	7	1	5	25	1150	1209	0.027	30.8	CVCIEDTSGERVCIPENCDA		2.9.1		trawl_5
501	Trinity_Gb_trawl_5.Trinity.fasta	Barrettide_B	TRINITY_DN949_c0_g3_i3	61.905	21	7	1	5	25	1150	1209	0.033	30.4	CVCIEDTSGERVCIPENCDA		2.9.1		trawl_5
492	Trinity_Gb_trawl_5.Trinity.fasta	Barrettide_A	TRINITY_DN949_c0_g3_i4	56.522	23	9	1	3	25	371	436	0.014	31.6	TECVCIEDTSGERVCIPENCDA		2.9.1		trawl_5
500	Trinity_Gb_trawl_5.Trinity.fasta	Barrettide_B	TRINITY_DN949_c0_g3_i4	56.522	23	9	1	3	25	371	436	0.018	31.2	TECVCIEDTSGERVCIPENCDA		2.9.1		trawl_5
555	trinity_Gb_trawl_6-rerun.Trinity.fasta	Barrettide_A	TRINITY_DN6308_c0_g1_i10	56.522	23	9	1	3	25	208	143	0.032	30.4	TECVCIEDTSGERVCIPENCDA		2.11.0		trawl_6
569	trinity_Gb_trawl_6-rerun.Trinity.fasta	Barrettide_B	TRINITY_DN6308_c0_g1_i10	56.522	23	9	1	3	25	208	143	0.040	30.4	TECVCIEDTSGERVCIPENCDA		2.11.0		trawl_6
557	trinity_Gb_trawl_6-rerun.Trinity.fasta	Barrettide_A	TRINITY_DN6308_c0_g1_i11	56.522	23	9	1	3	25	208	143	0.032	30.4	TECVCIEDTSGERVCIPENCDA		2.11.0		trawl_6
571	trinity_Gb_trawl_6-rerun.Trinity.fasta	Barrettide_B	TRINITY_DN6308_c0_g1_i11	56.522	23	9	1	3	25	208	143	0.040	30.4	TECVCIEDTSGERVCIPENCDA		2.11.0		trawl_6
556	trinity_Gb_trawl_6-rerun.Trinity.fasta	Barrettide_A	TRINITY_DN6308_c0_g1_i2	56.522	23	9	1	3	25	208	143	0.032	30.4	TECVCIEDTSGERVCIPENCDA		2.11.0		trawl_6
570	trinity_Gb_trawl_6-rerun.Trinity.fasta	Barrettide_B	TRINITY_DN6308_c0_g1_i2	56.522	23	9	1	3	25	208	143	0.040	30.4	TECVCIEDTSGERVCIPENCDA		2.11.0		trawl_6
558	trinity_Gb_trawl_6-rerun.Trinity.fasta	Barrettide_A	TRINITY_DN6308_c0_g1_i5	56.522	23	9	1	3	25	208	143	0.033	30.4	TECVCIEDTSGERVCIPENCDA		2.11.0		trawl_6
568	trinity_Gb_trawl_6-rerun.Trinity.fasta	Barrettide_B	TRINITY_DN6308_c0_g1_i5	56.522	23	9	1	3	25	208	143	0.038	30.4	TECVCIEDTSGERVCIPENCDA		2.11.0		trawl_6
554	trinity_Gb_trawl_6-rerun.Trinity.fasta	Barrettide_A	TRINITY_DN6308_c0_g1_i8	56.522	23	9	1	3	25	208	143	0.028	30.8	TECVCIEDTSGERVCIPENCDA		2.11.0		trawl_6
567	trinity_Gb_trawl_6-rerun.Trinity.fasta	Barrettide_B	TRINITY_DN6308_c0_g1_i8	56.522	23	9	1	3	25	208	143	0.036	30.4	TECVCIEDTSGERVCIPENCDA		2.11.0		trawl_6
580	Trinity_Gb_trawl_6.Trinity.fasta	Barrettide_A	TRINITY_DN10558_c1_g1_i1	65.217	23	7	1	5	27	249	184	0.014	30.8	CFCVRDGEGHKVCEPDNCDAGR		2.9.1		trawl_6
593	Trinity_Gb_trawl_6.Trinity.fasta	Barrettide_B	TRINITY_DN10558_c1_g1_i1	65.217	23	7	1	5	27	249	184	0.014	30.8	CFCVRDGEGHKVCEPDNCDAGR		2.9.1		trawl_6
581	Trinity_Gb_trawl_6.Trinity.fasta	Barrettide_A	TRINITY_DN10558_c1_g1_i3	65.217	23	7	1	5	27	506	441	0.025	30.8	CFCVRDGEGHKVCEPDNCDAGR		2.9.1		trawl_6
594	Trinity_Gb_trawl_6.Trinity.fasta	Barrettide_B	TRINITY_DN10558_c1_g1_i3	65.217	23	7	1	5	27	506	441	0.025	30.8	CFCVRDGEGHKVCEPDNCDAGR		2.9.1		trawl_6
582	Trinity_Gb_trawl_6.Trinity.fasta	Barrettide_A	TRINITY_DN5914_c0_g1_i1	56.522	23	9	1	3	25	208	143	0.032	30.8	TECVCIEDTSGERVCIPENCDA		2.9.1		trawl_6
595	Trinity_Gb_trawl_6.Trinity.fasta	Barrettide_B	TRINITY_DN5914_c0_g1_i1	56.522	23	9	1	3	25	208	143	0.037	30.4	TECVCIEDTSGERVCIPENCDA		2.9.1		trawl_6
583	Trinity_Gb_trawl_6.Trinity.fasta	Barrettide_A	TRINITY_DN5914_c0_g1_i6	56.522	23	9	1	3	25	208	143	0.034	30.4	TECVCIEDTSGERVCIPENCDA		2.9.1		trawl_6
597	Trinity_Gb_trawl_6.Trinity.fasta	Barrettide_B	TRINITY_DN5914_c0_g1_i6	56.522	23	9	1	3	25	208	143	0.043	30.4	TECVCIEDTSGERVCIPENCDA		2.9.1		trawl_6
584	Trinity_Gb_trawl_6.Trinity.fasta	Barrettide_A	TRINITY_DN5914_c0_g1_i8	56.522	23	9	1	3	25	208	143	0.035	30.4	TECVCIEDTSGERVCIPENCDA		2.9.1		trawl_6
596	Trinity_Gb_trawl_6.Trinity.fasta	Barrettide_B	TRINITY_DN5914_c0_g1_i8	56.522	23	9	1	3	25	208	143	0.041	30.4	TECVCIEDTSGERVCIPENCDA		2.9.1		trawl_6
604	trinity_Gb_trawl_8-rerun.Trinity.fasta	Barrettide_A	TRINITY_DN10630_c0_g1_i2	72.000	25	6	1	3	27	217	146	2.88e-04	35.4	SDCFCVRDTEGRKICVPDNCDAGR		2.11.0		trawl_8
614	trinity_Gb_trawl_8-rerun.Trinity.fasta	Barrettide_B	TRINITY_DN10630_c0_g1_i2	68.000	25	7	1	3	27	217	146	6.03e-04	34.7	SDCFCVRDTEGRKICVPDNCDAGR		2.11.0		trawl_8
603	trinity_Gb_trawl_8-rerun.Trinity.fasta	Barrettide_A	TRINITY_DN10630_c0_g1_i3	72.000	25	6	1	3	27	217	146	2.86e-04	35.4	SDCFCVRDTEGRKICVPDNCDAGR		2.11.0		trawl_8
613	trinity_Gb_trawl_8-rerun.Trinity.fasta	Barrettide_B	TRINITY_DN10630_c0_g1_i3	68.000	25	7	1	3	27	217	146	5.99e-04	34.7	SDCFCVRDTEGRKICVPDNCDAGR		2.11.0		trawl_8
602	trinity_Gb_trawl_8-rerun.Trinity.fasta	Barrettide_A	TRINITY_DN10630_c0_g1_i4	72.000	25	6	1	3	27	217	146	1.23e-04	36.6	SDCFCVRDTEGRKICVPDNCDAGR		2.11.0		trawl_8
612	trinity_Gb_trawl_8-rerun.Trinity.fasta	Barrettide_B	TRINITY_DN10630_c0_g1_i4	68.000	25	7	1	3	27	217	146	2.72e-04	35.4	SDCFCVRDTEGRKICVPDNCDAGR		2.11.0		trawl_8
607	trinity_Gb_trawl_8-rerun.Trinity.fasta	Barrettide_A	TRINITY_DN9768_c0_g1_i1	56.522	23	9	1	3	25	555	620	0.018	30.4	TECVCIEDTSGERVCIPENCDA		2.11.0		trawl_8
617	trinity_Gb_trawl_8-rerun.Trinity.fasta	Barrettide_B	TRINITY_DN9768_c0_g1_i1	56.522	23	9	1	3	25	555	620	0.020	30.4	TECVCIEDTSGERVCIPENCDA		2.11.0		trawl_8
605	trinity_Gb_trawl_8-rerun.Trinity.fasta	Barrettide_A	TRINITY_DN9768_c0_g1_i3	56.522	23	9	1	3	25	689	754	0.014	30.8	TECVCIEDTSGERVCIPENCDA		2.11.0		trawl_8
615	trinity_Gb_trawl_8-rerun.Trinity.fasta	Barrettide_B	TRINITY_DN9768_c0_g1_i3	56.522	23	9	1	3	25	689	754	0.017	30.4	TECVCIEDTSGERVCIPENCDA		2.11.0		trawl_8
606	trinity_Gb_trawl_8-rerun.Trinity.fasta	Barrettide_A	TRINITY_DN9768_c0_g1_i4	56.522	23	9	1	3	25	392	457	0.017	30.4	TECVCIEDTSGERVCIPENCDA		2.11.0		trawl_8
616	trinity_Gb_trawl_8-rerun.Trinity.fasta	Barrettide_B	TRINITY_DN9768_c0_g1_i4	56.522	23	9	1	3	25	392	457	0.018	30.4	TECVCIEDTSGERVCIPENCDA		2.11.0		trawl_8
623	Trinity_Gb_trawl_8.Trinity.fasta	Barrettide_A	TRINITY_DN29639_c0_g1_i1	72.000	25	6	1	3	27	776	847	2.49e-04	35.8	SDCFCVRDTEGRKICVPDNCDAGR		2.9.1		trawl_8
632	Trinity_Gb_trawl_8.Trinity.fasta	Barrettide_B	TRINITY_DN29639_c0_g1_i1	68.000	25	7	1	3	27	776	847	5.01e-04	35.0	SDCFCVRDTEGRKICVPDNCDAGR		2.9.1		trawl_8
622	Trinity_Gb_trawl_8.Trinity.fasta	Barrettide_A	TRINITY_DN29639_c0_g1_i2	72.000	25	6	1	3	27	367	438	2.41e-04	35.8	SDCFCVRDTEGRKICVPDNCDAGR		2.9.1		trawl_8
631	Trinity_Gb_trawl_8.Trinity.fasta	Barrettide_B	TRINITY_DN29639_c0_g1_i2	68.000	25	7	1	3	27	367	438	4.89e-04	35.0	SDCFCVRDTEGRKICVPDNCDAGR		2.9.1		trawl_8
621	Trinity_Gb_trawl_8.Trinity.fasta	Barrettide_A	TRINITY_DN29639_c0_g1_i3	72.000	25	6	1	3	27	585	656	1.31e-04	36.6	SDCFCVRDTEGRKICVPDNCDAGR		2.9.1		trawl_8
630	Trinity_Gb_trawl_8.Trinity.fasta	Barrettide_B	TRINITY_DN29639_c0_g1_i3	68.000	25	7	1	3	27	585	656	3.13e-04	35.4	SDCFCVRDTEGRKICVPDNCDAGR		2.9.1		trawl_8
625	Trinity_Gb_trawl_8.Trinity.fasta	Barrettide_A	TRINITY_DN9704_c0_g1_i1	56.522	23	9	1	3	25	392	457	0.017	30.4	TECVCIEDTSGERVCIPENCDA		2.9.1		trawl_8
633	Trinity_Gb_trawl_8.Trinity.fasta	Barrettide_B	TRINITY_DN9704_c0_g1_i1	56.522	23	9	1	3	25	392	457	0.018	30.4	TECVCIEDTSGERVCIPENCDA		2.9.1		trawl_8
624	Trinity_Gb_trawl_8.Trinity.fasta	Barrettide_A	TRINITY_DN9704_c0_g1_i4	56.522	23	9	1	3	25	689	754	0.016	30.8	TECVCIEDTSGERVCIPENCDA		2.9.1		trawl_8
634	Trinity_Gb_trawl_8.Trinity.fasta	Barrettide_B	TRINITY_DN9704_c0_g1_i4	56.522	23	9	1	3	25	689	754	0.019	30.4	TECVCIEDTSGERVCIPENCDA		2.9.1		trawl_8
626	Trinity_Gb_trawl_8.Trinity.fasta	Barrettide_A	TRINITY_DN9704_c0_g1_i5	56.522	23	9	1	3	25	555	620	0.018	30.4	TECVCIEDTSGERVCIPENCDA		2.9.1		trawl_8
635	Trinity_Gb_trawl_8.Trinity.fasta	Barrettide_B	TRINITY_DN9704_c0_g1_i5	56.522	23	9	1	3	25	555	620	0.021	30.4	TECVCIEDTSGERVCIPENCDA		2.9.1		trawl_8

## Sheet: Table_S3
>A_contig_661_pilon.sequences_MeanPerc20_EukBoth.fasta.not_in_ORF
MLYFLLLL-LYVFGRCLKQEPPPGGEICVEINGKLVCRELNEGEKGTLSLILLQQSVASYICCLQSYHVPDEFLYGQRPPDYS-HECLLLRGG-APLCLFVLATADVSPCFCVEDETSGAKTCVPDNCDASRGTNP
>A_TRINITY_DN252_c0_g1_i3.good.trinity_Gb03-rerun.Trinity.fasta.not_in_ORF
MAIKVALLAVSALIAVAAANPYDPIAVTTEDDLYCNPAAKYTITIGIDIIELSGCSKGTGADLVICIKGLPPQCTSTPGQCYVYTWSLGGAEVWVAKICKNTWTPGYCHIETTTKSCADVVTTGMLYFLLLL-LYVFGRCLKQEPPPGGEICVEINGKLVCRELNEGEKGTLSLILLQQSVASYICCLQSYHVPDEFLCGQRPPDYS-HECLLLRGG-APLCLFVLATADVSPCFCVEDETSGAKTCVPDNCDASRGTNP
>A_TRINITY_DN252_c0_g1_i4.good.trinity_Gb03-rerun.Trinity.fasta.ORF
MAIKVALLAVSALIAVAAANPYDPIAVTTEDDLYCNPAAKYTITIGIDIIELSGCSKGTGADLVICIKGLPPQCTSTPGQCYVYTWSLGGAEVWVAKICKNTWTPGYCHIETTTKSCADVAIQQKEEVTTADVSPCFCVEDETSGAKTCVPDNCDASRGTNP
>A_TRINITY_DN252_c0_g1_i5.good.trinity_Gb03-rerun.Trinity.fasta.not_in_ORF
MQEHLDSWLLPY-DYYKELC-CCHSAERRSNYWYVVLFIIIVTVCFWSVFKQEPPPGGEICVEINGKLVCRELNEGEKGTLSLILLQQSVASYICCLQSYHVPDEFLCGQRPPDYS-HECLLLRGG-APLCLFVLATADVSPCFCVEDETSGAKTCVPDNCDASRGTNP
>A_TRINITY_DN252_c0_g1_i8.good.trinity_Gb03-rerun.Trinity.fasta.not_in.ORF
MLYFLLLL-LYVFGRCLKQEPPPGGEICVEINGKLVCRELNEGEKGTLSLILLQQSVASYICCLQSYHVPDEFLCGQRPPDYS-HECLLLRGG-APLCLFVLATADVSPCFCVEDETSGAKTCVPDNCDASRGTNP
>A_TRINITY_DN87618_c0_g1_i6.good.Trinity_Gb02_KS.fasta.ORF
MAIKVALLAVSALIAVAAANPYDPIAVTTEDDLYCNPAAKYTITIGIDIIELSGCSKGTGADLVICIMGLPPECTSTPGQCYVYTWDLGGAEVWVAKICKNTWTPGYCHIETTTKSCADVAIQQKEEVTTADVSPCFCVEDETSGAKTCVPDNCDASRGTNP
>C_TRINITY_DN2032_c0_g1_i14.good.trinity.Gb_ROV6_3-rerun.Trinity.fasta.ORF
MATKVALLVVSALIAVAAAYPWDPIADAAALDEGAKAANVVPCFCVEDETSGAKTCIPDNCDASRGTNP
>C_TRINITY_DN861_c0_g1_i11.good.trinity_Gb_trawl_5-rerun.Trinity.fasta.ORF
MAIKVALLAVSALIAVAAAYPWDPIADAAALDEGAKAANVVPCFCVEDETSGAKTCIPDNCDASRGTNP
>C_TRINITY_DN1153_c0_g1_i12.good.trinity_Gb_trawl_6-rerun.Trinity.fasta.ORF
MAIKVALLAVSALIAVAAAYPWDPIADAAALDEGAKAANVVPCFCVEDETSGAKTCIPDNCDASRGTNP
>C_contig_661_pilon.sequences_MeanPerc20_EukBoth.fasta.not_in_ORF
MTIIAIDNVGQTTSKDQFPSRLFTLQVWLCRILTLACAHAQRGLLLCVCEMSKGLLPVESV-KRTFNLSASIQRLRDSPVSNSKDFKSPSSVLSWKGRKNGNQSGTPGRLSSNCCGCSLSVGPYSGRRCSR-RGEGG-VLAYLALMCLM--YTT-VKAPLCLFVLTTANVVPCFCVEDETSGAKTCIPDNCDASRGTNP
>D_TRINITY_DN87618_c0_g1_i4.good.Trinity_Gb02_KS.fasta.ORF
MAIKVALLAVSALIAVAAANPYDPIAVTTEDDLYCNPAAKYTITIGIDIIELSGCSKGTGADLVICIKGLPPQCTSTPGQCYVYTWSLGASEVWVAKICKNTWTPGYCHIETTTKSCADVVTTADVSPCFCVEDERSGAKNCLPDNCDASRGTNP
>D_TRINITY_DN87618_c0_g1_i2.good.Trinity_Gb02_KS.fasta.not_in_ORF
MAIKVALLAVSALIAVAAANPYDPIAVTTEDDLYCNPAAKYTITIGIDIIELSGCSKGTGADLVICIKGLPPQCTSTPGQCYVYTWSLGASEVWVAKICKIFLDTWTPGYCHIETTTKSCADVVTTGMLYFLLLL-LYVFGRCLKQEPPPGGEICVEINGKLVCRELNEGEKGTLSLILLQQSVASYICCLQSYHVPDEFLYGQRPPDYS-HECLLLRGG-APLCLFVLATADVSPCFCVEDERSGAKNCLPDNCDASRGTNP
>D_TRINITY_DN87618_c0_g1_i7.good.Trinity_Gb02_KS.fasta.ORF
MAIKVALLAVSALIAVAAANPYDPIAVTTEDDLYCNPAAKYTITIGIDIIELSGCSKGTGADLVICIKGLPPQCTSTPGQCYVYTWSLGASEVWVAKICKNTWTPGYCHIETTTKSCADVVTTADVSPCFCVEDERSGAKNCLPDNCDASRGTNP
>D_TRINITY_DN280474_c1_g3_i2.Radax_trinity_out_dir.Trinity.fasta.not_in_ORF
YTWSLGASEVWVAKICKNTWTPGYCHIETTTKSCADVVTTADVSPCFCVEDERSGAKNCLPDNCDASRGTNP
>E_contig_1772_pilon.sequences_MeanPerc20_EukBoth.fasta.not_in_ORF
MQLPCVTVKLVLLALSMTHGPAYSDASSNCCGCSLSVGPYSGRR-RGEAYLALMCLM--YTT-VKAPLCLFVLTTANVGPCFCVEDETSGAKMCIPDNCDASRGTNP
>F_TRINITY_DN252_c0_g1_i1.good.trinity_Gb03-rerun.Trinity.fasta.ORF
MATKVALLVVSALIAVAAAYPWDPIADAAALDEGAKAANVVPCFCVEDETSGAKTCVPDNCDASRGTNP
>F_TRINITY_DN87618_c0_g1_i1.good.Trinity_Gb02_KS.fasta.ORF
MAIKVALLAVSALIAVAAAYPWDPIADAAALDEGAKAANVVPCFCVEDETSGAKTCVPDNCDASRGTNP
>G_TRINITY_DN1153_c0_g1_i20.good.trinity_Gb_trawl_6-rerun.Trinity.fasta.ORF
MPASAWRMSALCLFVLTTADVSPCFCVEDETSGAKTCIPDNCDASRGTNP
>G_TRINITY_DN1153_c0_g1_i4.good.trinity_Gb_trawl_6-rerun.Trinity.fasta.ORF
MAIKVALLAVSALIAVAAANPYDPIAVTTEDDLYCNPAAKYTITIGIDIIELSGCSKGTGADLVICINGLPPECTSTPGQCYVYTWDLGGAEVWVAKICKNTWTPGYCHLETTTKSCADVVTTADVSPCFCVEDETSGAKTCIPDNCDASRGTNP
>G_TRINITY_DN1153_c0_g1_i6.good.trinity_Gb_trawl_6-rerun.Trinity.fasta.ORF
MAIKVALLAVSALIAVAAANPYDPIAVTTEDDLYCNPAAKYTITIGIDIIELSGCSKGTGADLVICINGLPPECTSTPGQCYVYTWDLGGAEVWVAKICKNTWTPGYCHLETTTKSCADVAIQQKEEVTTADVSPCFCVEDETSGAKTCIPDNCDASRGTNP
>G_TRINITY_DN2032_c0_g1_i10.good.trinity.Gb_ROV6_3-rerun.Trinity.fasta.ORF
MAIKVALLAVSALIAVAAANPYDPIAVTTEDDLYCNPAAKYTITIGIDIIELSGCSKGTGADLVICIKGLPPQCTSTPGQCYVYTWDLGASEVWVAKICKNTWTPGYCHLVTTTKSCADVAIQQKEEVTTADVSPCFCVEDETSGAKTCIPDNCDASRGTNP
>G_TRINITY_DN2032_c0_g1_i13.good.trinity.Gb_ROV6_3-rerun.Trinity.fasta.not_in_ORF
MAIKVALLAVSALIAVAAANPYDPIAVTTEDDLYCNPAAKYTITIGIDIIELSGCSKGTGADLVICIKGLPPQCTSTPGQCYVYTWDLGASEVWVAKICKSKQKELK-VINFKSIFRHLDSWLLPSCDYYKELC-CCHSAERRSNYWYVVLFIIIVTVCFWSVFKQEPPPGGEICVEINGKLVCRELNEGEKADVSPCFCVEDETSGAKTCIPDNCDASRGTNP
>G_TRINITY_DN2032_c0_g1_i17.good.trinity.Gb_ROV6_3-rerun.Trinity.fasta.not_in_ORF
MLYFLLLL-LYVFGRYLKQEPPPGGEICVEINGKLVCRELNEGEKADVSPCFCVEDETSGAKTCIPDNCDASRGTNP
>G_TRINITY_DN2032_c0_g1_i19.good.trinity.Gb_ROV6_3-rerun.Trinity.fasta.not_in_ORF
MAIKVALLAVSALIAVAAANPYDPIAVTTEDDLYCNPAAKYTITIGIDIIELSGCSKGTGADLVICIKGLPPQCTSTPGQCYVYTWDLGASEVWVAKICKNTWTPGYCHLVTTTKSCADVVTTGMLYFLLLL-LYVFGRYLKQEPPPGGEICVEINGKLVCRELNEGEKADVSPCFCVEDETSGAKTCIPDNCDASRGTNP
>G_TRINITY_DN2032_c0_g1_i5.good.trinity.Gb_ROV6_3-rerun.Trinity.fasta.ORF
MAIKVALLAVSALIAVAAANPYDPIAVTTEDDLYCNPAAKYTITIGIDIIELSGCSKGTGADLVICIKGLPPQCTSTPGQCYVYTWDLGASEVWVAKICKNTWTPGYCHLVTTTKSCADVVTTADVSPCFCVEDETSGAKTCIPDNCDASRGTNP
>G_TRINITY_DN2032_c0_g1_i7.good.trinity.Gb_ROV6_3-rerun.Trinity.fasta.not_in_ORF
MICIAIQRQNTP-QLELTL-N-AAVLKVQVQI--FASRGYHRNALRLQASATCILGTLEHLKCG-LRYARVSRKS-SRLSILKVFLDTWTPGYCHLVTTTKSCADVAIQQKEEVTTADVSPCFCVEDETSGAKTCIPDNCDASRGTNP
>G_TRINITY_DN861_c0_g1_i1.good.trinity_Gb_trawl_5-rerun.Trinity.fasta.ORF
MAIKVALLAVSALIAVAAANPYDPIAVTTEDDLYCNPAAKYTITIGIDIIELSGCSKGTGADLVICIKGLPPQCTSTPGQCYVYTWSLGASEVWVAKICKNTWTPGYCHIETTTKSCADVVTTADVSPCFCVEDETSGAKTCIPDNCDASRGTNP
>G_TRINITY_DN861_c0_g1_i4.good.trinity_Gb_trawl_5-rerun.Trinity.fasta.ORF
MAIKVALLAVSALIAVAAANPYDPIAVTTEDDLYCNPAAKYTITIGIDIIELSGCSKGTGADLVICIKGLPPQCTSTPGQCYVYTWSLGASEVWVAKICKNTWTPGYCHIETTTKSCADVAIQQKEEVTTADVSPCFCVEDETSGAKTCIPDNCDASRGTNP

## Sheet: Table_S4
#	fasta file name	qaccver	saccver	pident	length	mismatch	gapopen	qstart	qend	sstart	send	evalue	bitscore	sseq
1	Geodia_atlantica_Trinity_v1.fasta	Barrettide_A	TRINITY_DN61791_c0_g1_i1	41.379	29	17	0	1	29	577	663	0.043	29.6	DKAACVCVRNDATGKKACEPPNCDSQQST
2	Geodia_atlantica_Trinity_v1.fasta	Barrettide_A	TRINITY_DN63600_c0_g1_i1	50.000	22	11	0	5	26	195	260	1.0	25.4	CTCVRDDKTGQTVCEPPNCDAG
3	Geodia_atlantica_Trinity_v1.fasta	Barrettide_B	TRINITY_DN61791_c0_g1_i1	41.379	29	17	0	1	29	577	663	0.042	29.6	DKAACVCVRNDATGKKACEPPNCDSQQST
4	Geodia_atlantica_Trinity_v1.fasta	Barrettide_B	TRINITY_DN63600_c0_g1_i1	50.000	22	11	0	5	26	195	260	0.90	25.4	CTCVRDDKTGQTVCEPPNCDAG
5	Geodia_macandrewi.fasta	Barrettide_A	TRINITY_DN307_c0_g1_i1	48.000	25	12	1	1	25	108	37	0.73	25.8	DKPECFCLRDDKGDKICQPENCDG
6	Geodia_macandrewi.fasta	Barrettide_B	TRINITY_DN307_c0_g1_i1	48.000	25	12	1	1	25	108	37	0.81	25.8	DKPECFCLRDDKGDKICQPENCDG
7	Geodia_phlegraei_Trinity_v1.fasta	Barrettide_A	TRINITY_DN33529_c0_g1_i2	55.556	27	11	1	5	31	573	650	0.005	32.7	CFCVKDSAGHKVCEPDNCDVGREAPP
8	Geodia_phlegraei_Trinity_v1.fasta	Barrettide_A	TRINITY_DN33529_c0_g1_i1	55.556	27	11	1	5	31	631	708	0.006	32.3	CFCVKDSAGHKVCEPDNCDVGREAPP
9	Geodia_phlegraei_Trinity_v1.fasta	Barrettide_B	TRINITY_DN33529_c0_g1_i2	55.556	27	11	1	5	31	573	650	0.005	32.7	CFCVKDSAGHKVCEPDNCDVGREAPP
10	Geodia_phlegraei_Trinity_v1.fasta	Barrettide_B	TRINITY_DN33529_c0_g1_i1	55.556	27	11	1	5	31	631	708	0.006	32.3	CFCVKDSAGHKVCEPDNCDVGREAPP
11	Iophon_unicorne.Trinity.fasta	Barrettide_A	TRINITY_DN2446_c0_g1_i5	50.000	22	11	0	4	25	27	92	0.023	28.5	PCFCITDPISGRRLCEPSWCSA
12	Iophon_unicorne.Trinity.fasta	Barrettide_A	TRINITY_DN2446_c0_g1_i3	50.000	22	11	0	4	25	119	184	0.032	28.1	PCFCITDPISGRRLCEPSWCSA
13	Iophon_unicorne.Trinity.fasta	Barrettide_A	TRINITY_DN2446_c0_g1_i4	47.826	23	12	0	3	25	189	257	0.037	28.1	NPCFCITDPISGRRLCEPSWCSA
14	Iophon_unicorne.Trinity.fasta	Barrettide_A	TRINITY_DN2446_c0_g1_i2	47.826	23	12	0	3	25	213	281	0.041	28.1	NPCFCITDPISGRRLCEPSWCSA
15	Iophon_unicorne.Trinity.fasta	Barrettide_B	TRINITY_DN2446_c0_g1_i5	50.000	22	11	0	4	25	27	92	0.030	28.1	PCFCITDPISGRRLCEPSWCSA
16	Iophon_unicorne.Trinity.fasta	Barrettide_B	TRINITY_DN2446_c0_g1_i3	50.000	22	11	0	4	25	119	184	0.039	27.7	PCFCITDPISGRRLCEPSWCSA
17	Iophon_unicorne.Trinity.fasta	Barrettide_B	TRINITY_DN2446_c0_g1_i4	47.826	23	12	0	3	25	189	257	0.044	27.7	NPCFCITDPISGRRLCEPSWCSA
18	Iophon_unicorne.Trinity.fasta	Barrettide_B	TRINITY_DN2446_c0_g1_i2	47.826	23	12	0	3	25	213	281	0.048	27.7	NPCFCITDPISGRRLCEPSWCSA
19	Isodictya_without_103_clean.fasta	Barrettide_A	TRINITY_DN21114_c0_g1_i1	52.174	23	10	1	5	27	193	128	0.37	26.2	CFCITDPAGRKICEPRHCDARR
20	Isodictya_without_103_clean.fasta	Barrettide_A	TRINITY_DN28703_c0_g1_i2	52.381	21	9	1	5	25	245	186	2.4	24.3	CFCITDPAGRKICEPRHCDA
21	Isodictya_without_103_clean.fasta	Barrettide_A	TRINITY_DN28703_c0_g1_i1	52.381	21	9	1	5	25	240	181	4.5	23.5	CFCITDPAGRKICEPRHCDA
22	Isodictya_without_103_clean.fasta	Barrettide_B	TRINITY_DN21114_c0_g1_i1	52.174	23	10	1	5	27	193	128	0.44	25.8	CFCITDPAGRKICEPRHCDARR
23	Isodictya_without_103_clean.fasta	Barrettide_B	TRINITY_DN28703_c0_g1_i2	52.381	21	9	1	5	25	245	186	3.0	24.3	CFCITDPAGRKICEPRHCDA
24	Isodictya_without_103_clean.fasta	Barrettide_B	TRINITY_DN28703_c0_g1_i1	52.381	21	9	1	5	25	240	181	3.3	23.9	CFCITDPAGRKICEPRHCDA
25	Phakellia_robusta_Trinity_v1.fasta	Barrettide_B	TRINITY_DN50864_c0_g1_i1	37.500	24	15	0	5	28	100	171	8.3	23.1	CGCISQEVPTSPSCLPGSCVSSLG
26	Poecillastra_compressa_Trinity_v1.fasta	Barrettide_A	TRINITY_DN61410_c0_g1_i2	48.000	25	12	1	1	25	528	599	1.3	25.8	DKPECFCLRDDKGDKICQPENCDG
27	Poecillastra_compressa_Trinity_v1.fasta	Barrettide_A	TRINITY_DN61410_c0_g1_i3	48.000	25	12	1	1	25	528	599	1.5	25.8	DKPECFCLRDDKGDKICQPENCDG
28	Poecillastra_compressa_Trinity_v1.fasta	Barrettide_B	TRINITY_DN61410_c0_g1_i2	48.000	25	12	1	1	25	528	599	1.4	25.8	DKPECFCLRDDKGDKICQPENCDG
29	Poecillastra_compressa_Trinity_v1.fasta	Barrettide_B	TRINITY_DN61410_c0_g1_i3	48.000	25	12	1	1	25	528	599	1.5	25.8	DKPECFCLRDDKGDKICQPENCDG
30	Pseudospongosorites_suberitoides_trinity.fasta	Barrettide_A	comp29896_c1_seq14	27.273	22	16	0	2	23	360	295	2.8	22.3	VGQCYCINNTVADIDECSSSNC
31	Pseudospongosorites_suberitoides_trinity.fasta	Barrettide_A	comp29896_c1_seq9	27.273	22	16	0	2	23	360	295	2.8	22.3	VGQCYCINNTVADIDECSSSNC
32	Pseudospongosorites_suberitoides_trinity.fasta	Barrettide_A	comp29896_c1_seq13	27.273	22	16	0	2	23	360	295	2.8	22.3	VGQCYCINNTVADIDECSSSNC
33	Pseudospongosorites_suberitoides_trinity.fasta	Barrettide_A	comp29896_c1_seq3	27.273	22	16	0	2	23	360	295	2.8	22.3	VGQCYCINNTVADIDECSSSNC
34	Pseudospongosorites_suberitoides_trinity.fasta	Barrettide_B	comp29896_c1_seq14	27.273	22	16	0	2	23	360	295	3.7	21.9	VGQCYCINNTVADIDECSSSNC
35	Pseudospongosorites_suberitoides_trinity.fasta	Barrettide_B	comp29896_c1_seq9	27.273	22	16	0	2	23	360	295	3.7	21.9	VGQCYCINNTVADIDECSSSNC
36	Pseudospongosorites_suberitoides_trinity.fasta	Barrettide_B	comp29896_c1_seq13	27.273	22	16	0	2	23	360	295	3.7	21.9	VGQCYCINNTVADIDECSSSNC
37	Pseudospongosorites_suberitoides_trinity.fasta	Barrettide_B	comp29896_c1_seq3	27.273	22	16	0	2	23	360	295	3.7	21.9	VGQCYCINNTVADIDECSSSNC
38	Rossella_fibulata_TRI_1_14_NORM_seqtk.fasta	Barrettide_A	Rosella_fibulata11961	48.000	25	13	0	5	29	1151	1077	0.95	25.0	CSCVTQTTSKYSTCSPSNCWVARDT
39	Rossella_fibulata_TRI_1_14_NORM_seqtk.fasta	Barrettide_A	Rosella_fibulata11967	48.000	25	13	0	5	29	1101	1027	0.95	25.0	CSCVTQTTSKYSTCSPSNCWVARDT
40	Rossella_fibulata_TRI_1_14_NORM_seqtk.fasta	Barrettide_A	Rosella_fibulata11965	48.000	25	13	0	5	29	324	250	0.95	25.0	CSCVTQTTSKYSTCSPSNCWVARDT
41	Rossella_fibulata_TRI_1_14_NORM_seqtk.fasta	Barrettide_A	Rosella_fibulata11964	48.000	25	13	0	5	29	309	235	0.95	25.0	CSCVTQTTSKYSTCSPSNCWVARDT
42	Rossella_fibulata_TRI_1_14_NORM_seqtk.fasta	Barrettide_A	Rosella_fibulata11966	48.000	25	13	0	5	29	268	194	0.95	25.0	CSCVTQTTSKYSTCSPSNCWVARDT
43	Rossella_fibulata_TRI_1_14_NORM_seqtk.fasta	Barrettide_B	Rosella_fibulata11961	48.000	25	13	0	5	29	1151	1077	0.97	25.0	CSCVTQTTSKYSTCSPSNCWVARDT
44	Rossella_fibulata_TRI_1_14_NORM_seqtk.fasta	Barrettide_B	Rosella_fibulata11967	48.000	25	13	0	5	29	1101	1027	0.97	25.0	CSCVTQTTSKYSTCSPSNCWVARDT
45	Rossella_fibulata_TRI_1_14_NORM_seqtk.fasta	Barrettide_B	Rosella_fibulata11965	48.000	25	13	0	5	29	324	250	0.97	25.0	CSCVTQTTSKYSTCSPSNCWVARDT
46	Rossella_fibulata_TRI_1_14_NORM_seqtk.fasta	Barrettide_B	Rosella_fibulata11964	48.000	25	13	0	5	29	309	235	0.97	25.0	CSCVTQTTSKYSTCSPSNCWVARDT
47	Rossella_fibulata_TRI_1_14_NORM_seqtk.fasta	Barrettide_B	Rosella_fibulata11966	48.000	25	13	0	5	29	268	194	0.97	25.0	CSCVTQTTSKYSTCSPSNCWVARDT
48	Scopalina_ruetzleri.Trinity.fasta	Barrettide_A	TRINITY_DN8562_c0_g1_i1	32.000	25	17	0	5	29	120	46	1.1	22.7	CFCLRPKRRRQVACAPVSCPGARGI
49	Scopalina_ruetzleri.Trinity.fasta	Barrettide_B	TRINITY_DN8562_c0_g1_i1	32.000	25	17	0	5	29	120	46	1.6	22.3	CFCLRPKRRRQVACAPVSCPGARGI
50	Stelletta_normani_Trinity_v1.fasta	Barrettide_A	TRINITY_DN129554_c0_g1_i1	60.000	25	9	1	3	27	94	23	0.004	32.7	SDCFCVEDEQGNRVCIPDDCILSR
51	Stelletta_normani_Trinity_v1.fasta	Barrettide_A	TRINITY_DN84649_c0_g2_i1	65.000	20	6	1	5	24	241	297	0.069	30.0	CFCIEDDVGHKVCQPDNCD
52	Stelletta_normani_Trinity_v1.fasta	Barrettide_A	TRINITY_DN84649_c0_g1_i1	65.000	20	6	1	5	24	241	297	0.13	29.3	CFCIEDDVGHKVCQPDNCD
53	Stelletta_normani_Trinity_v1.fasta	Barrettide_A	TRINITY_DN84649_c0_g4_i1	48.148	27	13	1	1	27	3	80	1.5	25.8	DDADCFCVQDDRGHKVCSPPNCDYKK
54	Stelletta_normani_Trinity_v1.fasta	Barrettide_A	TRINITY_DN84649_c0_g3_i1	48.148	27	13	1	1	27	131	208	2.2	25.8	DDADCFCVQDDRGHKVCSPPNCDYKK
55	Stelletta_normani_Trinity_v1.fasta	Barrettide_A	TRINITY_DN84649_c0_g3_i1	48.148	27	13	1	1	27	429	506	2.2	25.8	DDADCFCVQDDRGHKVCSPPNCDYKK
56	Stelletta_normani_Trinity_v1.fasta	Barrettide_B	TRINITY_DN129554_c0_g1_i1	60.000	25	9	1	3	27	94	23	0.005	32.3	SDCFCVEDEQGNRVCIPDDCILSR
57	Stelletta_normani_Trinity_v1.fasta	Barrettide_B	TRINITY_DN84649_c0_g2_i1	65.000	20	6	1	5	24	241	297	0.057	30.0	CFCIEDDVGHKVCQPDNCD
58	Stelletta_normani_Trinity_v1.fasta	Barrettide_B	TRINITY_DN84649_c0_g1_i1	65.000	20	6	1	5	24	241	297	0.096	29.6	CFCIEDDVGHKVCQPDNCD
59	Stelletta_normani_Trinity_v1.fasta	Barrettide_B	TRINITY_DN84649_c0_g4_i1	48.148	27	13	1	1	27	3	80	1.6	25.8	DDADCFCVQDDRGHKVCSPPNCDYKK
60	Stelletta_normani_Trinity_v1.fasta	Barrettide_B	TRINITY_DN84649_c0_g3_i1	48.148	27	13	1	1	27	131	208	2.4	25.8	DDADCFCVQDDRGHKVCSPPNCDYKK
61	Stelletta_normani_Trinity_v1.fasta	Barrettide_B	TRINITY_DN84649_c0_g3_i1	48.148	27	13	1	1	27	429	506	2.4	25.8	DDADCFCVQDDRGHKVCSPPNCDYKK

## Sheet: Table_S5
Table S5: Barrettide A Amino Acid Analysis Results and Integration with Peptide Sequencing Results from Carstens et al., 2015.
Raw data from amino acid analysis						Integrating AA analysis and peptide sequencing
Component	Observed adjusted	Corrected nmol	Conc nmol/mL	Residue µg/mL	Component µg/mL	Amino acid	Residues from amino acid analysis	Residues from sequencing
Aspartic Acid	5.05	28.60	1143.87	131.65	152.24	Asx	6.05	6a
Threonine	2.33	13.20	527.86	53.37	62.87	Thr	2.79	3
Serine	2.49	14.12	564.82	49.18	59.35	Ser	2.99	3
Glutamic Acid	2.04	11.59	463.44	59.84	68.18	Glx	2.45	2b
Proline	2.39	13.53	541.21	52.56	62.30	Pro	2.86	3
Glycine	1.77	10.03	401.09	22.88	30.10	Gly	2.12	2
Alanine	1.67	9.48	379.32	26.96	33.79	Ala	2.00	2
Valine	2.40	13.60	544.16	53.91	63.70	Val	2.88	3
Isoleucine	0.14	0.78	31.29	3.54	4.10	Leu	-
Leucine	0.37	2.12	84.80	9.60	11.12	Phe	1.21	1
Norleucine (int. std)	4.34	24.62				Lys	1.11	1
Tyrosine	0.26	1.47	58.95	9.62	10.68	Arg	0.99	1
Phenylalanine	1.01	5.73	229.23	33.74	37.86	Cys	*	4
Histidine	0.14	0.78	31.29	4.29	4.85	SUM		31
Lysine	0.93	5.26	210.41	26.95	30.74
Ammonia	3.65	20.68	827.35
Arginine	0.83	4.69	187.51	29.29	32.66
SUM (-Nle, -NH3)	23.81	134.98	5399.24	567.38	664.57
*Cys was determined as carboxymethyl Cys following alkylation with IAM.
a 4 Asp, 2Asn
b 2 Glu

## Sheet: Table_S6
Table S6: Barrettide B Amino Acid Analysis Results and Integration with Peptide Sequencing Results from Carstens et al., 2015.
Raw data from amino acid analysis						Integrating AA analysis and peptide sequencing
Component	Observed adjusted	Corrected nmol	Conc nmol/mL	Residue µg/mL	Component µg/mL	Amino acid	Residues from amino acid analysis	Residues from sequencing
Aspartic Acid	6.07	34.32	1372.84	158.00	182.71	Asx	5.58	6a
Threonine	2.81	15.88	635.31	64.24	75.67	Thr	2.58	3
Serine	3.02	17.09	683.44	59.51	71.82	Ser	2.78	3
Glutamic Acid	2.54	14.38	575.09	74.26	84.61	Glx	2.34	2b
Proline	2.82	15.96	638.38	62.00	73.49	Pro	2.6	3
Glycine	2.18	12.30	491.90	28.06	36.92	Gly	2.00	2
Alanine	2.09	11.83	473.36	33.65	42.17	Ala	1.92	2
Valine	2.18	12.32	492.80	48.82	57.69	Val	2.00	2
Isoleucine	0.19	1.08	43.18	4.89	5.66	Leu	1.13	1
Leucine	1.23	6.97	278.73	31.54	36.56	Phe	1.16	1
Norleucine (int. std)	4.36	24.62				Lys	1.04	1
Tyrosine	0.37	2.06	82.51	13.46	14.95	Arg	0.92	1
Phenylalanine	1.26	7.14	285.51	42.02	47.16	Cys	*	4
Histidine	0.12	0.66	26.22	3.60	4.07	SUM		31
Lysine	1.14	6.42	256.80	32.89	37.52
Ammonia	6.74	38.06	1522.49
Arginine	1.00	5.66	226.51	35.38	39.46
SUM (-Nle, -NH3)	29.03	164.06	6562.58	692.32	810.44
*Cys was determined as carboxymethyl Cys following alkylation with IAM.
a 4 Asp, 2Asn
b 2 Glu
